# Supplementary material for: Overcoming small-bandgap charge recombination in visible and NIR-light-driven hydrogen evolution by engineering the polymer photocatalyst structure
Source: Nat Commun. 2024 Jan 24;15:707. doi: 10.1038/s41467-024-45085-6 (PMC10808228; doi:10.1038/s41467-024-45085-6)
Supplement: Supplementary file 3 — Source data [file 41467_2024_45085_MOESM3_ESM.xlsx]

## Sheet: Figure 2b
PITIC-Ph Pdot		PITIC-Th Pdot		PBTIC-ThF Pdot		PBTIC-Th Pdot		PBTIC-Ph Pdot		PITIC-ThF Pdot
X-axis	Y-axis	X-axis	Y-axis	X-axis	Y-axis	X-axis	Y-axis	X-axis	Y-axis	X-axis	Y-axis
wavelength (nm)	absorption (a.u.)	wavelength (nm)	absorption (a.u.)	wavelength (nm)	absorption (a.u.)	wavelength (nm)	absorption (a.u.)	wavelength (nm)	absorption (a.u.)	wavelength (nm)	absorption (a.u.)
850	0.00391	850	0.00108	950	0	1000	0	900	0.00588	850	0.00522
848	0	848	0	949	0.000778958	999	0.000542611	898	0.00669	848	0.00785
846	0.00586	846	0.00325	948	0.00157	998	0.00109	896	0.0078	846	0.01065
844	0.00586	844	0.00433	947	0.00238	997	0.00164	894	0.0092	844	0.01364
842	0.00391	842	0.00433	946	0.0032	996	0.00219	892	0.01089	842	0.0168
840	0.00195	840	0.00541	945	0.00404	995	0.00277	890	0.01287	840	0.02015
838	0.00195	838	0.00433	944	0.00489	994	0.00334	888	0.01515	838	0.02368
836	0.00586	836	0.00433	943	0.00575	993	0.00393	886	0.01772	836	0.02738
834	0.00586	834	0.00541	942	0.00663	992	0.0045	884	0.02058	834	0.03127
832	0.00586	832	0.00649	941	0.00752	991	0.00511	882	0.02374	832	0.03534
830	0.00195	830	0.00541	940	0.00843	990	0.00572	880	0.02719	830	0.03958
828	0.00391	828	0.00649	939	0.00935	989	0.00633	878	0.03126	828	0.04348
826	0.00781	826	0.00866	938	0.01028	988	0.00693	876	0.03501	826	0.04762
824	0.00391	824	0.00758	937	0.01123	987	0.00755	874	0.03898	824	0.05278
822	0.00391	822	0.01082	936	0.01218	986	0.00819	872	0.04322	822	0.05787
820	0.00391	820	0.0119	935	0.01316	985	0.00881	870	0.04758	820	0.06331
818	0.00391	818	0.0119	934	0.01415	984	0.00944	868	0.05213	818	0.06828
816	0.00586	816	0.01299	933	0.01516	983	0.0101	866	0.05734	816	0.07356
814	0.00586	814	0.01515	932	0.01619	982	0.01075	864	0.06316	814	0.0792
812	0.00781	812	0.01623	931	0.01724	981	0.01137	862	0.06858	812	0.08495
810	0.00781	810	0.02056	930	0.01831	980	0.01203	860	0.07406	810	0.09084
808	0.00586	808	0.02056	929	0.0194	979	0.01266	858	0.07798	808	0.09733
806	0.00195	806	0.02381	928	0.02052	978	0.0133	856	0.08258	806	0.10337
804	0.00195	804	0.02381	927	0.02166	977	0.01395	854	0.08651	804	0.11091
802	0.00391	802	0.02706	926	0.02282	976	0.01461	852	0.0909	802	0.11783
800	0.00391	800	0.0303	925	0.02401	975	0.01525	850	0.09503	800	0.125
798	0.00586	798	0.03355	924	0.02523	974	0.01594	848	0.10026	798	0.13215
796	0.00391	796	0.03788	923	0.02647	973	0.0166	846	0.10573	796	0.13968
794	0.00586	794	0.04329	922	0.02774	972	0.0173	844	0.1117	794	0.14721
792	0.00586	792	0.04762	921	0.02904	971	0.01797	842	0.11746	792	0.15629
790	0.00391	790	0.05195	920	0.03036	970	0.01864	840	0.12487	790	0.16605
788	0.00586	788	0.05736	919	0.03172	969	0.01934	838	0.13248	788	0.17603
786	0.00586	786	0.06385	918	0.0331	968	0.02003	836	0.13971	786	0.18622
784	0.00195	784	0.07035	917	0.03452	967	0.02072	834	0.14771	784	0.19655
782	0.00391	782	0.079	916	0.03597	966	0.02141	832	0.15614	782	0.20712
780	0.00391	780	0.08658	915	0.03745	965	0.02211	830	0.16465	780	0.21767
778	0.00781	778	0.09632	914	0.03906	964	0.02286	828	0.17364	778	0.22958
776	0.00781	776	0.10606	913	0.04054	963	0.02354	826	0.18351	776	0.24136
774	0.00586	774	0.1158	912	0.04168	962	0.02424	824	0.19438	774	0.25346
772	0.00586	772	0.12662	911	0.0427	961	0.02494	822	0.20521	772	0.26619
770	0.00586	770	0.13961	910	0.04381	960	0.02566	820	0.21651	770	0.27952
768	0.00391	768	0.1526	909	0.04517	959	0.02638	818	0.22803	768	0.2937
766	0.00391	766	0.16667	908	0.04696	958	0.02709	816	0.24004	766	0.30817
764	0.00391	764	0.18182	907	0.04929	957	0.02783	814	0.25263	764	0.32312
762	0.00586	762	0.19805	906	0.05228	956	0.0286	812	0.2657	762	0.33822
760	0.00586	760	0.21753	905	0.05602	955	0.02934	810	0.27894	760	0.35432
758	0.00586	758	0.22619	904	0.06056	954	0.03017	808	0.29304	758	0.37052
756	0.00781	756	0.25325	902	0.06606	953	0.03095	806	0.30666	756	0.38746
754	0.00391	754	0.27165	900	0.07238	952	0.03174	804	0.32084	754	0.40512
752	0.00781	752	0.29437	898	0.07947	951	0.03252	802	0.33515	752	0.42346
750	0.00586	750	0.31494	896	0.08726	950	0.03332	800	0.34903	750	0.44216
748	0.00781	748	0.33658	894	0.09576	949	0.03414	798	0.3631	748	0.46093
746	0.00586	746	0.35823	892	0.10491	948	0.03495	796	0.37707	746	0.47928
744	0.00781	744	0.38095	890	0.11459	947	0.03576	794	0.39125	744	0.49805
742	0.00781	742	0.40584	888	0.12468	946	0.03661	792	0.4049	742	0.51694
740	0.00781	740	0.42965	886	0.13497	945	0.03749	790	0.41846	740	0.53538
738	0.00781	738	0.45238	884	0.14529	944	0.03839	788	0.43195	738	0.55419
736	0.00781	736	0.47727	882	0.15538	943	0.0393	786	0.44553	736	0.5721
734	0.00977	734	0.50108	880	0.16534	942	0.04018	784	0.45928	734	0.59028
732	0.00781	732	0.52597	878	0.17543	941	0.04111	782	0.47229	732	0.60829
730	0.00781	730	0.55087	876	0.18576	940	0.04204	780	0.48502	730	0.62607
728	0.00781	728	0.57576	874	0.19644	939	0.043	778	0.49803	728	0.64328
726	0.01172	726	0.59848	872	0.2076	938	0.04394	776	0.51086	726	0.66025
724	0.01172	724	0.62229	870	0.21928	937	0.04492	774	0.5241	724	0.67641
722	0.00977	722	0.64502	868	0.23148	936	0.04591	772	0.53669	722	0.69259
720	0.01367	720	0.66883	866	0.24427	935	0.04693	770	0.54961	720	0.70798
718	0.01172	718	0.69048	864	0.25757	934	0.04796	768	0.56233	718	0.72311
716	0.00977	716	0.70996	862	0.27143	933	0.04899	766	0.5748	716	0.7374
714	0.01367	714	0.72944	860	0.28561	932	0.05005	764	0.58712	714	0.75094
712	0.01367	712	0.74892	858	0.30028	931	0.05113	762	0.59907	712	0.7635
710	0.01367	710	0.7684	856	0.31547	930	0.05224	760	0.61162	710	0.77556
708	0.01172	708	0.78571	854	0.33123	929	0.05336	758	0.62408	708	0.7867
706	0.01367	706	0.79978	852	0.34746	928	0.0545	756	0.63635	706	0.79698
704	0.01758	704	0.81602	850	0.36412	927	0.0557	754	0.64905	704	0.80713
702	0.01563	702	0.83009	848	0.38113	926	0.05692	752	0.66135	702	0.81652
700	0.01758	700	0.84307	846	0.3984	925	0.05816	750	0.67373	700	0.82532
698	0.01758	698	0.8539	844	0.41595	924	0.05941	748	0.68577	698	0.83417
696	0.01953	696	0.86472	842	0.43385	923	0.06067	746	0.69805	696	0.84254
694	0.01953	694	0.87446	840	0.45203	922	0.06199	744	0.71063	694	0.85054
692	0.02148	692	0.88528	838	0.47045	921	0.06331	742	0.72329	692	0.85848
690	0.02344	690	0.89394	836	0.48932	920	0.06469	740	0.73606	690	0.86623
688	0.02344	688	0.90043	834	0.50859	919	0.0661	738	0.7497	688	0.87413
686	0.02734	686	0.90909	832	0.52825	918	0.06752	736	0.76314	686	0.88207
684	0.02734	684	0.91558	830	0.54811	917	0.06899	734	0.77714	684	0.89014
682	0.03125	682	0.92208	828	0.56807	916	0.07051	732	0.7915	682	0.89843
680	0.03125	680	0.92857	826	0.58813	915	0.07203	730	0.80567	680	0.90676
678	0.0332	678	0.93506	824	0.60812	914	0.07361	728	0.82009	678	0.91547
676	0.03711	676	0.94264	822	0.62808	913	0.07521	726	0.83427	676	0.92391
674	0.04102	674	0.94697	820	0.64787	912	0.07684	724	0.84856	674	0.93232
672	0.04492	672	0.95346	818	0.66756	911	0.07856	722	0.86281	672	0.94064
670	0.05078	670	0.95996	816	0.68703	910	0.08028	720	0.87689	670	0.949
668	0.05273	668	0.96537	814	0.70616	909	0.08212	718	0.89006	668	0.95697
666	0.06055	666	0.97078	812	0.72484	908	0.08396	716	0.90281	666	0.96481
664	0.06641	664	0.97619	810	0.74296	907	0.08583	714	0.91526	664	0.97215
662	0.07227	662	0.98268	808	0.76038	906	0.08779	712	0.92676	662	0.97891
660	0.08203	660	0.9881	806	0.77704	905	0.08982	710	0.93759	660	0.98478
658	0.08984	658	0.99026	804	0.79293	904	0.09186	708	0.94754	658	0.99005
656	0.09961	656	0.99459	802	0.808	903	0.09398	706	0.95678	656	0.99421
654	0.10938	654	0.99675	800	0.82217	902	0.09618	704	0.96484	654	0.99709
652	0.12109	652	0.99892	798	0.83545	901	0.09842	702	0.97235	652	0.99905
650	0.13672	650	1	796	0.84786	900	0.10075	700	0.97851	650	0.99946
648	0.15039	648	0.99784	794	0.85924	899	0.10316	698	0.98419	648	0.99869
646	0.16406	646	0.99459	792	0.86958	898	0.10562	696	0.98894	646	0.99643
644	0.17969	644	0.99242	790	0.87883	897	0.10816	694	0.9927	644	0.99307
642	0.19531	642	0.9881	788	0.88702	896	0.11076	692	0.99538	642	0.98816
640	0.21484	640	0.98052	786	0.89423	895	0.11345	690	0.99689	640	0.98224
638	0.23242	638	0.97294	784	0.90042	894	0.11624	688	0.99763	638	0.97499
636	0.24805	636	0.96429	782	0.90563	893	0.11912	686	0.99735	636	0.96671
634	0.26953	634	0.95455	780	0.90988	892	0.12207	684	0.99661	634	0.95681
632	0.28906	632	0.94156	778	0.91333	891	0.12512	682	0.9948	632	0.94618
630	0.31055	630	0.92857	776	0.91597	890	0.12829	680	0.99239	630	0.93454
628	0.33203	628	0.91667	774	0.9179	889	0.13159	678	0.98953	628	0.92212
626	0.34961	626	0.9026	772	0.9192	888	0.13498	676	0.98643	626	0.90892
624	0.36719	624	0.88853	770	0.91996	887	0.13844	674	0.98261	624	0.89519
622	0.38867	622	0.87338	768	0.92033	886	0.14205	672	0.97902	622	0.88153
620	0.4082	620	0.85606	766	0.92044	885	0.14579	670	0.9751	620	0.86694
618	0.42773	618	0.84199	764	0.9204	884	0.14971	668	0.9715	618	0.85213
616	0.44336	616	0.82684	762	0.92035	883	0.15365	666	0.96778	616	0.83724
614	0.46289	614	0.81277	760	0.9204	882	0.15778	664	0.96429	614	0.82188
612	0.48047	612	0.79654	758	0.92063	881	0.16207	662	0.96122	612	0.8069
610	0.5	610	0.7803	756	0.92113	880	0.16651	660	0.95793	610	0.79147
608	0.51758	608	0.76515	754	0.92199	879	0.17111	658	0.95551	608	0.77638
606	0.53516	606	0.75216	752	0.92327	878	0.17576	656	0.95352	606	0.76101
604	0.55469	604	0.73701	750	0.92503	877	0.18059	654	0.95127	604	0.7459
602	0.57617	602	0.72078	748	0.92731	876	0.1856	652	0.94921	602	0.73071
600	0.59766	600	0.70455	746	0.9301	875	0.19076	650	0.94738	600	0.71557
598	0.61719	598	0.69264	744	0.93336	874	0.19602	648	0.94562	598	0.69985
596	0.63867	596	0.67965	742	0.9371	873	0.20152	646	0.94403	596	0.68409
594	0.66406	594	0.66558	740	0.94127	872	0.20715	644	0.94256	594	0.668
592	0.68945	592	0.64935	738	0.94582	871	0.21302	642	0.94053	592	0.65202
590	0.7168	590	0.63528	736	0.95066	870	0.21894	640	0.9386	590	0.63554
588	0.74414	588	0.62013	734	0.95575	869	0.22515	638	0.93641	588	0.619
586	0.77148	586	0.60714	732	0.96098	868	0.23151	636	0.93382	586	0.60208
584	0.79883	584	0.59307	730	0.96629	867	0.23806	634	0.9309	584	0.58516
582	0.82813	582	0.579	728	0.97157	866	0.24484	632	0.92784	582	0.56853
580	0.85742	580	0.56494	726	0.97669	865	0.25175	630	0.92407	580	0.55127
578	0.88281	578	0.55195	724	0.98155	864	0.25891	628	0.92043	578	0.53441
576	0.90625	576	0.53896	722	0.98604	863	0.26617	626	0.91556	576	0.51768
574	0.92773	574	0.52706	720	0.99005	862	0.27361	624	0.91037	574	0.50099
572	0.94922	572	0.51299	718	0.99349	861	0.28124	622	0.90406	572	0.48471
570	0.9668	570	0.50216	716	0.99628	860	0.28911	620	0.89721	570	0.46853
568	0.98047	568	0.49242	714	0.99833	859	0.29714	618	0.8901	568	0.45323
566	0.99219	566	0.4816	712	0.9996	858	0.30537	616	0.88202	566	0.43802
564	0.99805	564	0.47186	710	1	857	0.3137	614	0.87351	564	0.42375
562	1	562	0.46212	708	0.99948	856	0.3223	612	0.86431	562	0.41003
560	1	560	0.45455	706	0.99803	855	0.33096	610	0.85463	560	0.39662
558	0.99609	558	0.44589	704	0.99565	854	0.33985	608	0.84489	558	0.38354
556	0.99219	556	0.43939	702	0.99234	853	0.34885	606	0.83458	556	0.37115
554	0.98438	554	0.43182	700	0.98812	852	0.35802	604	0.82386	554	0.35962
552	0.97656	552	0.42641	698	0.98304	851	0.36739	602	0.81289	552	0.34866
550	0.9668	550	0.41991	696	0.97719	850	0.36297	600	0.80204	550	0.33825
548	0.95898	548	0.4145	694	0.97061	849	0.37229	598	0.79138	548	0.32844
546	0.94922	546	0.41126	692	0.9634	848	0.38183	596	0.78049	546	0.31922
544	0.94336	544	0.40693	690	0.95568	847	0.39153	594	0.7696	544	0.31083
542	0.9375	542	0.4026	688	0.94754	846	0.40137	592	0.7588	542	0.30333
540	0.93164	540	0.39935	686	0.9391	845	0.41129	590	0.74819	540	0.29595
538	0.92969	538	0.39719	684	0.93044	844	0.42139	588	0.73787	538	0.28958
536	0.92578	536	0.39502	682	0.92169	843	0.43165	586	0.72729	536	0.28348
534	0.92383	534	0.39286	680	0.91298	842	0.44204	584	0.71726	534	0.27828
532	0.91992	532	0.39069	678	0.9044	841	0.45247	582	0.70701	532	0.27348
530	0.91406	530	0.38961	676	0.89604	840	0.46304	580	0.69733	530	0.26928
528	0.9082	528	0.38961	674	0.88798	839	0.47372	578	0.68777	528	0.26568
526	0.89844	526	0.38853	672	0.8803	838	0.48453	576	0.67809	526	0.26234
524	0.88672	524	0.38853	670	0.873	837	0.49537	574	0.66883	524	0.25966
522	0.87305	522	0.38853	668	0.86613	836	0.50626	572	0.65952	522	0.25718
520	0.85352	520	0.38853	666	0.8597	835	0.51724	570	0.65018	520	0.25505
518	0.83398	518	0.38853	664	0.85366	834	0.52823	568	0.64143	518	0.25338
516	0.8125	516	0.38961	662	0.848	833	0.53928	566	0.63257	516	0.25191
514	0.78906	514	0.39069	660	0.8427	832	0.55024	564	0.62407	514	0.25093
512	0.76172	512	0.39069	658	0.83768	831	0.56129	562	0.61598	512	0.25041
510	0.73633	510	0.39286	656	0.83287	830	0.57227	560	0.60819	510	0.25001
508	0.71094	508	0.39394	654	0.82817	829	0.58333	558	0.60071	508	0.24994
506	0.68555	506	0.3961	652	0.82351	828	0.5943	556	0.59305	506	0.25022
504	0.66211	504	0.39719	650	0.81882	827	0.60526	554	0.586	504	0.25083
502	0.63867	502	0.39935	648	0.81401	826	0.61621	552	0.57944	502	0.25156
500	0.61523	500	0.40152	646	0.80898	825	0.6271	550	0.57323	500	0.25264
498	0.59766	498	0.40368	644	0.80366	824	0.6379	548	0.56771	498	0.2541
496	0.57813	496	0.40584	642	0.79799	823	0.64864	546	0.56266	496	0.25575
494	0.5625	494	0.40801	640	0.79194	822	0.65933	544	0.55836	494	0.25788
492	0.54492	492	0.41126	638	0.78541	821	0.66994	542	0.55456	492	0.26006
490	0.52734	490	0.4145	636	0.77838	820	0.68042	540	0.55148	490	0.26296
488	0.51367	488	0.41667	634	0.77084	819	0.69076	538	0.5486	488	0.26632
486	0.5	486	0.41991	632	0.76275	818	0.70105	536	0.54639	486	0.27011
484	0.48633	484	0.42316	630	0.7541	817	0.71116	534	0.54458	484	0.27449
482	0.47266	482	0.42749	628	0.74492	816	0.72113	532	0.5432	482	0.27931
480	0.46094	480	0.43182	626	0.73519	815	0.73097	530	0.54222	480	0.28468
478	0.44922	478	0.43506	624	0.72495	814	0.74066	528	0.5421	478	0.29009
476	0.43945	476	0.43831	622	0.71428	813	0.75014	526	0.54228	476	0.29565
474	0.43164	474	0.44264	620	0.70319	812	0.75946	524	0.54277	474	0.30163
472	0.42383	472	0.44697	618	0.69173	811	0.76853	522	0.54355	472	0.30767
470	0.41602	470	0.4513	616	0.67997	810	0.77745	520	0.54479	470	0.31322
468	0.41211	468	0.45563	614	0.66795	809	0.78605	518	0.54641	468	0.31885
466	0.4082	466	0.45996	612	0.65577	808	0.79448	516	0.54813	466	0.32381
464	0.40234	464	0.4632	610	0.64351	807	0.80267	514	0.55045	464	0.3284
462	0.39844	462	0.46753	608	0.63124	806	0.81064	512	0.55303	462	0.3328
460	0.39648	460	0.47078	606	0.619	805	0.8184	510	0.55585	460	0.337
458	0.39063	458	0.47511	604	0.60687	804	0.82586	508	0.55914	458	0.34099
456	0.38867	456	0.47944	602	0.59493	803	0.83312	506	0.56284	456	0.3446
454	0.38477	454	0.4816	600	0.5832	802	0.84004	504	0.56686	454	0.34838
452	0.38281	452	0.48485	598	0.57173	801	0.84672	502	0.57071	452	0.35233
450	0.38086	450	0.48918	596	0.56056	800	0.85309	500	0.57489	450	0.35674
448	0.37891	448	0.49026	594	0.54972	799	0.85916	498	0.57907	448	0.36099
446	0.38086	446	0.49567	592	0.53927	798	0.865	496	0.5835	446	0.36575
444	0.38281	444	0.49892	590	0.52921	797	0.87051	494	0.58795	444	0.37076
442	0.38281	442	0.50216	588	0.51957	796	0.87578	492	0.59284	442	0.37579
440	0.38672	440	0.50649	586	0.51036	795	0.8807	490	0.59789	440	0.38093
438	0.38672	438	0.50974	584	0.50163	794	0.88536	488	0.60314	438	0.38587
436	0.39453	436	0.51407	582	0.49339	793	0.88967	486	0.60848	436	0.391
434	0.39844	434	0.5184	580	0.48564	792	0.89365	484	0.6138	434	0.39602
432	0.40234	432	0.52273	578	0.47844	791	0.89733	482	0.6194	432	0.4005
430	0.40625	430	0.52706	576	0.47183	790	0.90072	480	0.62528	430	0.40466
428	0.41211	428	0.53139	574	0.46582	789	0.90381	478	0.63132	428	0.4084
426	0.41602	426	0.53571	572	0.46047	788	0.9066	476	0.63719	426	0.41116
424	0.41992	424	0.54113	570	0.45582	787	0.90913	474	0.64339	424	0.41361
422	0.42383	422	0.54654	568	0.45186	786	0.91137	472	0.64959	422	0.41563
420	0.42578	420	0.55087	566	0.44861	785	0.91331	470	0.65568	420	0.41699
418	0.42773	418	0.55519	564	0.44609	784	0.91499	468	0.66164	418	0.41813
416	0.42773	416	0.55844	562	0.4443	783	0.91637	466	0.66746	416	0.41861
414	0.42969	414	0.56277	560	0.44323	782	0.91751	464	0.67303	414	0.41918
412	0.43164	412	0.56818	558	0.44284	781	0.9184	462	0.67821	412	0.41961
410	0.43164	410	0.57359	556	0.44313	780	0.91907	460	0.68352	410	0.41943
408	0.43164	408	0.579	554	0.44402	779	0.91945	458	0.68825	408	0.41926
406	0.43359	406	0.58442	552	0.44547	778	0.91965	456	0.69314	406	0.41777
404	0.43359	404	0.59091	550	0.44737	777	0.91969	454	0.69787	404	0.41749
402	0.43555	402	0.59632	548	0.44965	776	0.91953	452	0.70251	402	0.41718
400	0.43359	400	0.60281	546	0.45222	775	0.91919	450	0.70678	400	0.41415
398	0.43555	398	0.60931	544	0.45503	774	0.91864	448	0.71093	398	0.41277
396	0.43359	396	0.61255	542	0.458	773	0.91802	446	0.71483	396	0.41103
394	0.43164	394	0.61797	540	0.46106	772	0.91724	444	0.71854	394	0.40862
392	0.42969	392	0.62013	538	0.46416	771	0.91636	442	0.72251	392	0.40607
390	0.42773	390	0.62338	536	0.46727	770	0.91545	440	0.72633	390	0.40332
388	0.42188	388	0.62121	534	0.47036	769	0.91442	438	0.73007	388	0.3999
386	0.42969	386	0.63745	532	0.47344	768	0.91337	436	0.73389	386	0.39588
384	0.41797	384	0.62987	530	0.47646	767	0.91232	434	0.73778	384	0.39182
382	0.41797	382	0.62879	528	0.47946	766	0.91125	432	0.74173	382	0.38738
380	0.41406	380	0.63745	526	0.48245	765	0.91022	430	0.74521	380	0.38258
378	0.41016	378	0.63095	524	0.48544	764	0.90917	428	0.74854	378	0.3781
376	0.40625	376	0.62987	522	0.48847	763	0.90819	426	0.75221	376	0.37378
374	0.4043	374	0.62879	520	0.49153	762	0.9073	424	0.75554	374	0.36935
372	0.40039	372	0.62446	518	0.49466	761	0.90652	422	0.75902	372	0.36513
370	0.39844	370	0.62121	516	0.49784	760	0.90582	420	0.76197	370	0.361
368	0.39453	368	0.61688	514	0.50104	759	0.90524	418	0.76537	368	0.35777
366	0.39258	366	0.61364	512	0.50424	758	0.90481	416	0.76875	366	0.35453
364	0.39258	364	0.60823	510	0.50737	757	0.90456	414	0.77211	364	0.3533
362	0.39063	362	0.60498	508	0.51042	756	0.90443	412	0.77545	362	0.35122
360	0.39258	360	0.60281	506	0.51334	755	0.90449	410	0.77877	360	0.34901
358	0.39453	358	0.59848	504	0.5161	754	0.90475	408	0.78207	358	0.35035
356	0.39648	356	0.59524	502	0.51863	753	0.90522	406	0.78536	356	0.35087
354	0.39844	354	0.59199	500	0.52089	752	0.9059	404	0.78862	354	0.35242
352	0.40039	352	0.59091	498	0.52285	751	0.90677	402	0.79187	352	0.35531
350	0.40625	350	0.58983	496	0.52449	750	0.90788	400	0.7951	350	0.35809
348	0.41016	348	0.58766	494	0.52579	749	0.90917			348	0.36167
346	0.41406	346	0.58983	492	0.52676	748	0.91067			346	0.36509
344	0.41992	344	0.59199	490	0.52742	747	0.91234			344	0.36844
342	0.42773	342	0.59199	488	0.5278	746	0.9142			342	0.37222
340	0.43164	340	0.59199	486	0.52791	745	0.91627			340	0.37568
338	0.4375	338	0.59307	484	0.52779	744	0.91846			338	0.37953
336	0.44727	336	0.59199	482	0.52749	743	0.92091			336	0.38294
334	0.44922	334	0.58874	480	0.52703	742	0.92347			334	0.38572
332	0.45117	332	0.58874	478	0.52646	741	0.9262			332	0.38871
330	0.45898	330	0.58766	476	0.52577	740	0.92898			330	0.39184
328	0.45703	328	0.58225	474	0.52495	739	0.93198			328	0.39421
326	0.45703	326	0.58117	472	0.52403	738	0.93505			326	0.39598
324	0.45898	324	0.579	470	0.52298	737	0.93827			324	0.39797
322	0.45898	322	0.57468	468	0.52186	736	0.9415			322	0.39958
320	0.45703	320	0.57359	466	0.52062	735	0.94482			320	0.4015
318	0.45703	318	0.57143	464	0.51923	734	0.94821			318	0.40399
316	0.45508	316	0.57035	462	0.5177	733	0.95163			316	0.40656
314	0.45117	314	0.56818	460	0.51603	732	0.95501			314	0.40921
312	0.45117	312	0.5671	458	0.51417	731	0.95838			312	0.41193
310	0.44727	310	0.57035	456	0.51212	730	0.96179			310	0.41473
308	0.44922	308	0.57251	454	0.50988	729	0.96512			308	0.41761
306	0.45117	306	0.57468	452	0.50748	728	0.96841			306	0.42057
304	0.44922	304	0.57684	450	0.50495	727	0.97159			304	0.42361
302	0.45313	302	0.58225	448	0.50232	726	0.97468			302	0.42673
300	0.45313	300	0.59091	446	0.49959	725	0.9777			300	0.42992
	--		--	444	0.49682	724	0.98052			--	--
				442	0.49404	723	0.98325
				440	0.49131	722	0.98575
				438	0.48867	721	0.98818
				436	0.48615	720	0.99036
				434	0.48378	719	0.99239
				432	0.48164	718	0.99419
				430	0.47978	717	0.99578
				428	0.47822	716	0.99712
				426	0.47695	715	0.99821
				424	0.47597	714	0.99901
				422	0.47529	713	0.99964
				420	0.47486	712	0.99994
				418	0.47465	711	1
				416	0.47462	710	0.99981
				414	0.47473	709	0.99932
				412	0.47498	708	0.99858
				410	0.47534	707	0.99746
				408	0.47575	706	0.99611
				406	0.47622	705	0.99444
				404	0.47677	704	0.99246
				402	0.47748	703	0.99023
				400	0.47847	702	0.98774
				398	0.47981	701	0.98493
				396	0.48164	700	0.9819
				394	0.48413	699	0.97863
				392	0.48741	698	0.97512
				390	0.49158	697	0.97139
				388	0.4967	696	0.96744
				386	0.50282	695	0.96333
				384	0.50989	694	0.95902
				382	0.51788	693	0.95457
				380	0.52665	692	0.94996
				378	0.53609	691	0.94526
				376	0.54599	690	0.94047
				374	0.55618	689	0.93555
				372	0.5664	688	0.93063
				370	0.57638	687	0.92563
				368	0.58588	686	0.9206
				366	0.59469	685	0.9156
				364	0.60277	684	0.91063
				362	0.61004	683	0.90573
				360	0.61647	682	0.90082
				358	0.622	681	0.89599
				356	0.62675	680	0.89128
				354	0.63078	679	0.88667
				352	0.63416	678	0.88215
				350	0.63692	677	0.87776
				348	0.63922	676	0.87351
				346	0.64106	675	0.86945
				344	0.6425	674	0.86552
				342	0.64363	673	0.86174
				340	0.64447	672	0.85817
				338	0.64505	671	0.85473
				336	0.64535	670	0.85144
				334	0.64533	669	0.8483
				332	0.64495	668	0.8453
				330	0.64416	667	0.84246
				328	0.64292	666	0.83977
				326	0.64124	665	0.83715
				324	0.63915	664	0.83474
				322	0.63659	663	0.83245
				320	0.63355	662	0.83027
				318	0.62997	661	0.82821
				316	0.62591	660	0.82617
				314	0.62139	659	0.8243
				312	0.6164	658	0.82251
				310	0.61095	657	0.82071
				308	0.60503	656	0.81897
				306	0.59864	655	0.81727
				304	0.59178	654	0.81559
				302	0.58446	653	0.81391
				300	0.57667	652	0.81224
					--	651	0.81054
					--	650	0.80881
					--	649	0.80711
					--	648	0.8053
					--	647	0.80342
					--	646	0.80149
					--	645	0.79947
					--	644	0.79738
					--	643	0.79516
					--	642	0.79283
					--	641	0.79037
					--	640	0.78779
					--	639	0.78502
					--	638	0.78215
					--	637	0.77909
					--	636	0.77587
					--	635	0.77252
					--	634	0.76896
					--	633	0.76527
					--	632	0.7614
					--	631	0.75728
					--	630	0.75305
					--	629	0.74862
					--	628	0.74402
					--	627	0.73926
					--	626	0.73432
					--	625	0.72923
					--	624	0.724
					--	623	0.7186
					--	622	0.71304
					--	621	0.70733
					--	620	0.70149
					--	619	0.69552
					--	618	0.68946
					--	617	0.68333
					--	616	0.67711
					--	615	0.67082
					--	614	0.66446
					--	613	0.65805
					--	612	0.65162
					--	611	0.64513
					--	610	0.63868
					--	609	0.63222
					--	608	0.62576
					--	607	0.61937
					--	606	0.61299
					--	605	0.60666
					--	604	0.60039
					--	603	0.59413
					--	602	0.58798
					--	601	0.5819
					--	600	0.57596
					--	599	0.57004
					--	598	0.56422
					--	597	0.55855
					--	596	0.55296
					--	595	0.54752
					--	594	0.54216
					--	593	0.53693
					--	592	0.5318
					--	591	0.52679
					--	590	0.52193
					--	589	0.51716
					--	588	0.51254
					--	587	0.50803
					--	586	0.50363
					--	585	0.49939
					--	584	0.4953
					--	583	0.4913
					--	582	0.4875
					--	581	0.48388
					--	580	0.48037
					--	579	0.47703
					--	578	0.47383
					--	577	0.47078
					--	576	0.46793
					--	575	0.46519
					--	574	0.46267
					--	573	0.46032
					--	572	0.45817
					--	571	0.45621
					--	570	0.45442
					--	569	0.45284
					--	568	0.45144
					--	567	0.45028
					--	566	0.44933
					--	565	0.44858
					--	564	0.44805
					--	563	0.44775
					--	562	0.44764
					--	561	0.44774
					--	560	0.44804
					--	559	0.4485
					--	558	0.44921
					--	557	0.45007
					--	556	0.45116
					--	555	0.45243
					--	554	0.4538
					--	553	0.45537
					--	552	0.45705
					--	551	0.45882
					--	550	0.46072
					--	549	0.46261
					--	548	0.46459
					--	547	0.46663
					--	546	0.46867
					--	545	0.47073
					--	544	0.47279
					--	543	0.47483
					--	542	0.47684
					--	541	0.47879
					--	540	0.48064
					--	539	0.48248
					--	538	0.48421
					--	537	0.48584
					--	536	0.48742
					--	535	0.48889
					--	534	0.49026
					--	533	0.49156
					--	532	0.49274
					--	531	0.49388
					--	530	0.49494
					--	529	0.49594
					--	528	0.49688
					--	527	0.4978
					--	526	0.4987
					--	525	0.49959
					--	524	0.50045
					--	523	0.50133
					--	522	0.50221
					--	521	0.50307
					--	520	0.50396
					--	519	0.50487
					--	518	0.50582
					--	517	0.50681
					--	516	0.50782
					--	515	0.50886
					--	514	0.50992
					--	513	0.51098
					--	512	0.51209
					--	511	0.51314
					--	510	0.51422
					--	509	0.5153
					--	508	0.51636
					--	507	0.5174
					--	506	0.51839
					--	505	0.51935
					--	504	0.52026
					--	503	0.52108
					--	502	0.52187
					--	501	0.52258
					--	500	0.5232
					--	499	0.52375
					--	498	0.5242
					--	497	0.52457
					--	496	0.52482
					--	495	0.52501
					--	494	0.52509
					--	493	0.52505
					--	492	0.52497
					--	491	0.52484
					--	490	0.52462
					--	489	0.52431
					--	488	0.52395
					--	487	0.52354
					--	486	0.52305
					--	485	0.5225
					--	484	0.52186
					--	483	0.52122
					--	482	0.52054
					--	481	0.51977
					--	480	0.51901
					--	479	0.51816
					--	478	0.51729
					--	477	0.51639
					--	476	0.51541
					--	475	0.51444
					--	474	0.51338
					--	473	0.51225
					--	472	0.51112
					--	471	0.5099
					--	470	0.50865
					--	469	0.50728
					--	468	0.50589
					--	467	0.50445
					--	466	0.50295
					--	465	0.50144
					--	464	0.49982
					--	463	0.49821
					--	462	0.49664
					--	461	0.49492
					--	460	0.49325
					--	459	0.49154
					--	458	0.48978
					--	457	0.4881
					--	456	0.48631
					--	455	0.48451
					--	454	0.48274
					--	453	0.48092
					--	452	0.4791
					--	451	0.47729
					--	450	0.47543
					--	449	0.47361
					--	448	0.47173
					--	447	0.46984
					--	446	0.46796
					--	445	0.46602
					--	444	0.46413
					--	443	0.46226
					--	442	0.46036
					--	441	0.45855
					--	440	0.45669
					--	439	0.45489
					--	438	0.45308
					--	437	0.45129
					--	436	0.44954
					--	435	0.44787
					--	434	0.44621
					--	433	0.44466
					--	432	0.44319
					--	431	0.44182
					--	430	0.44053
					--	429	0.4393
					--	428	0.43817
					--	427	0.43717
					--	426	0.4362
					--	425	0.43533
					--	424	0.4346
					--	423	0.43391
					--	422	0.4334
					--	421	0.43291
					--	420	0.43235
					--	419	0.43209
					--	418	0.43191
					--	417	0.43183
					--	416	0.43181
					--	415	0.43188
					--	414	0.43206
					--	413	0.43227
					--	412	0.43259
					--	411	0.43299
					--	410	0.43338
					--	409	0.43394
					--	408	0.43464
					--	407	0.43531
					--	406	0.43616
					--	405	0.43707
					--	404	0.43807
					--	403	0.43917
					--	402	0.4403
					--	401	0.44169
					--	400	0.44318
					--	399	0.44477
					--	398	0.44651
					--	397	0.44837
					--	396	0.45037
					--	395	0.45259
					--	394	0.45481
					--	393	0.45741
					--	392	0.46021
					--	391	0.46334
					--	390	0.46683
					--	389	0.47056
					--	388	0.47469
					--	387	0.47918
					--	386	0.48397
					--	385	0.48931
					--	384	0.49495
					--	383	0.50102
					--	382	0.50758
					--	381	0.51443
					--	380	0.5217

## Sheet: Figure 3a
l > 420 nm
PITIC-Ph Pdot		PITIC-Th Pdot		PITIC-ThF Pdot		PBTIC-Ph Pdot		PBTIC-Th Pdot		PBTIC-ThF Pdot
X-axis	Y-axis	X-axis	Y-axis	X-axis	Y-axis	X-axis	Y-axis	X-axis	Y-axis	X-axis	Y-axis
Time (h)	H2 (mmol /g)	Time (h)	H2 (mmol /g)	Time (h)	H2 (mmol /g)	Time (h)	H2 (mmol /g)	Time (h)	H2 (mmol /g)	Time (h)	H2 (mmol /g)
0	0	0	0	0	0	0	0	0	0	0	0
1	103.744	1	132.159	1	339.76	1	25.6004	1	21.7016	1	150.048
2	209.964	2	300.855	2	658.087	2	67.525	2	117.008	2	390.079
3	270.345	3	418.726	3	841.661	3	137.392	3	228.049	3	659.419
4	328.229	4	505.169	4	993.852	4	174.337	4	349.198	4	859.962

## Sheet: Figure 3b
l > 420 nm
X-axis	Y-axis
Material	H2(mmolg-1h-1)
PITIC-Ph Pdot	106.2
PITIC-Th Pdot	168.7
PITIC-ThF Pdot	339.7
PBTIC-Ph Pdot	69.8
PBTIC-Th Pdot	121.1
PBTIC-ThF Pdot	269.4

## Sheet: Figure 3c
	l > 420 nm
	PBTIC-ThF Pdot			PITIC-ThF Pdot
	X-axis	Y-axis	Y-Err	X-axis	Y-axis	Y-Err
	Photocatalyst weight	H2 (mmol/h)		Photocatalyst weight	H2 (mmol/h)
	0.1 mg	27	2.5	0.1 mg	34	9.3
	0.7 mg	48	3.7	0.7 mg	49	7.1
	2.1 mg	86	2.4	2.1 mg	164	9.9
	2.8 mg	101	7.9	2.8 mg	189	18.4
	5.0 mg	178	20	5.0 mg	279	13.9

## Sheet: Figure 3d
	l > 780 nm
	PBTIC-ThF Pdot			PITIC-ThF Pdot
	X-axis	Y-axis	Y-Err	X-axis	Y-axis	Y-Err
	Time (h)	H2 (μmol/g)		Time (h)	H2 (μmol/g)
	0	0	0	0	0	0
	1	218.887	250	1	4045.76	400
	2	695.416	350	2	7005.02	300
	3	1403.43	200	3	9581.88	700
	4	1715.75	300	4	11450.1	800

## Sheet: Figure 3e
		l > 780 nm
		X-axis	Y-axis	Y-Err
		Material	H2(μmolg-1h-1)
		PITIC-ThF Pdot	4045	400
		PBTIC-ThF Pdot	708	200

## Sheet: Figure 3f
	PITIC-ThF Pdot			PBTIC-ThF Pdot
	X-axis	Y-axis	Y-Err	X-axis	Y-axis	Y-Err
	Wavelength (nm)	AQY%		Wavelength (nm)	AQY%
	500	3.2	0.25	420	2.9	0.36
	550	3.1	0.5	500	2.7	0.15
	600	3.9	0.2	550	2.5	0.2
	700	4.7	0.68	600	2.8	0.3
				700	3.1	0.44

## Sheet: Figure 5a
		X-axis	Y-axis
		Wavelength (nm)	D Abs.mOD
			Time = -3.25 ps	Time = 0.244 ps	Time = 0.444 ps	Time = 0.645 ps	Time = 2.04 ps	Time = 10.2 ps	Time = 1060 ps
		335	2.4e-05	-0.00037	-0.000674	-0.000809	2.53e-05	0.000143	-0.000181
		336	-4.79e-05	-0.000265	-0.000445	-0.000612	-0.000194	0.000159	-0.000303
		337	-5.86e-05	-0.000216	-0.000218	-0.000475	-0.000199	0.00022	-0.00014
		337	8.08e-05	-0.000239	-0.000281	-0.000514	-4.5e-05	0.000139	-9.48e-05
		338	2.77e-05	-0.000308	-0.000284	-0.000584	-0.00016	6.17e-05	-0.000329
		339	-0.000131	-0.000285	-0.000423	-0.000734	-0.000111	-9.27e-05	-0.00019
		340	6.55e-05	-0.00034	-0.000459	-0.000788	-0.000111	2.25e-05	-0.000181
		340	-6.65e-05	-0.000297	-0.000462	-0.000813	-0.000125	-6.36e-05	-7.53e-05
		341	-6.12e-05	-0.000177	-0.000313	-0.000765	-0.000175	-1.06e-05	-6.27e-05
		342	1.22e-05	-0.000206	-0.000387	-0.000915	-0.00012	-0.000147	-7.59e-05
		343	-9.57e-06	0.000162	-1.1e-05	-0.000661	-0.000152	-0.000105	-0.000125
		344	-1.97e-05	0.000143	-0.000107	-0.000786	-0.000121	-0.000117	-0.000163
		344	-7.78e-05	0.000225	-7.94e-05	-0.000767	-0.000137	-9.35e-05	-0.000141
		345	-4.98e-05	0.00036	1.92e-05	-0.000686	-5.6e-05	-0.000157	-0.000108
		346	3.43e-05	0.000254	-0.000116	-0.000703	-4.51e-05	-7.46e-05	-8.88e-05
		347	1.87e-05	0.000456	1.14e-05	-0.000643	-6.21e-05	-0.000118	-0.000139
		348	-1.43e-05	0.000576	9.59e-05	-0.00054	-3.38e-05	-5.07e-05	-0.000101
		348	-1.5e-05	0.000555	8.02e-05	-0.000475	-2.34e-05	-5.83e-05	-8.76e-05
		349	-1.68e-05	0.000681	0.000211	-0.00029	-2.3e-05	-5.91e-05	-0.000111
		350	-2.96e-05	0.000637	0.00018	-0.00028	-6.97e-05	-7.66e-05	-0.000106
		351	-3.06e-05	0.000532	0.0001	-0.000335	-1.12e-06	-6.58e-05	-8.02e-05
		351	-1.87e-05	0.000452	0.000141	-0.000171	-4.94e-05	-6.93e-05	-0.000118
		352	8.28e-06	0.000384	0.000219	5.37e-05	4.28e-06	-5.87e-05	-7.66e-05
		353	1.15e-05	0.000195	0.000165	0.000134	-1.3e-05	-2.99e-05	-9.5e-05
		354	1.35e-05	0.000119	0.000151	0.000183	9.88e-06	-2.63e-05	-0.00012
		355	4.41e-05	-1.09e-05	0.000215	0.000442	-2.13e-05	-4.66e-05	-0.000114
		355	3.32e-05	-0.00018	0.000251	0.000685	-1.8e-05	-1.9e-05	-0.000138
		356	3.21e-05	-0.000264	0.000162	0.000555	-5.87e-06	-3.39e-05	-0.000119
		357	3.95e-05	-0.000399	0.000164	0.000608	-2.17e-05	8.91e-06	-0.000109
		358	5.89e-05	-0.000416	0.000158	0.000532	-2.52e-06	1.32e-05	-9.23e-05
		359	2.94e-05	-0.000469	-5.98e-06	0.000258	-2.29e-05	-3.22e-05	-0.000143
		359	5.71e-05	-0.00032	0.000205	0.000396	1.62e-06	2.46e-05	-0.00012
		360	3.55e-05	-0.000298	7.94e-05	0.000165	-3.99e-05	7.72e-06	-0.000136
		361	5.08e-05	-0.000279	-6.09e-06	1.56e-05	-1.03e-05	-3.23e-06	-0.00014
		362	3.35e-05	-0.000158	9.25e-05	4.46e-05	-6.16e-05	-1.98e-05	-0.000123
		362	3.61e-05	-5.56e-05	0.000104	-2.98e-05	-3.63e-05	-1.65e-05	-0.000106
		363	7.57e-05	-4.8e-05	-2.69e-05	-0.000173	-6.14e-05	-2.45e-05	-0.000138
		364	6.4e-05	-6.91e-05	-0.000131	-0.000249	-7.55e-05	-1.3e-05	-0.000117
		365	3.97e-05	-0.000214	-0.000426	-0.000422	-8.08e-05	-4.86e-05	-0.000151
		366	5.21e-05	-0.000288	-0.000574	-0.000509	-0.000131	-5.45e-05	-0.000164
		366	3.3e-05	-0.000201	-0.000448	-0.000464	-0.000155	-4.53e-05	-0.000154
		367	3.21e-05	-0.000261	-0.000511	-0.000531	-0.000171	-5.14e-05	-0.000175
		368	7.26e-05	-0.000446	-0.000835	-0.000595	-0.000186	-4.99e-05	-0.000127
		369	4.97e-05	-0.000298	-0.00055	-0.000554	-0.000172	-7.84e-05	-0.000138
		370	6.58e-05	-0.000714	-0.00125	-0.000674	-0.000244	-4.46e-05	-9.05e-05
		370	7.28e-05	-0.000737	-0.00128	-0.000707	-0.00027	-8.91e-05	-0.000141
		371	6.89e-05	-0.000807	-0.00136	-0.000708	-0.000278	-8.04e-05	-0.00013
		372	4.71e-05	-0.000796	-0.00123	-0.00074	-0.000358	-0.000129	-0.000171
		373	6.48e-05	-0.000592	-0.000932	-0.000772	-0.000391	-0.000145	-0.000163
		373	6.62e-05	-0.000713	-0.00106	-0.000853	-0.000363	-0.000112	-0.000139
		374	3.97e-05	-0.000811	-0.00115	-0.000884	-0.000427	-0.000136	-0.000149
		375	3.2e-05	-0.000826	-0.00117	-0.000995	-0.000454	-0.00014	-0.000202
		376	5.14e-05	-0.000959	-0.00127	-0.00101	-0.000522	-0.00022	-0.00015
		377	5.83e-05	-0.00114	-0.00144	-0.00108	-0.000508	-0.000194	-0.000103
		377	2.06e-05	-0.00135	-0.0016	-0.00116	-0.000629	-0.000265	-0.000176
		378	2.85e-05	-0.00129	-0.00156	-0.00117	-0.000646	-0.000223	-0.000164
		379	4.73e-05	-0.00115	-0.00147	-0.0012	-0.00067	-0.000271	-0.000177
		380	-1.44e-05	-0.0012	-0.00156	-0.00126	-0.000736	-0.000293	-0.000182
		381	-2.12e-05	-0.00118	-0.00159	-0.00131	-0.000733	-0.000309	-0.000189
		381	5.24e-05	-0.00111	-0.00164	-0.00131	-0.000734	-0.000243	-0.000163
		382	3.98e-05	-0.00129	-0.00176	-0.00133	-0.000745	-0.000272	-0.000173
		383	3.31e-05	-0.00157	-0.00199	-0.0014	-0.000825	-0.000323	-0.000206
		384	-1.27e-05	-0.00164	-0.00213	-0.00138	-0.000847	-0.000323	-0.000207
		384	1.15e-05	-0.00168	-0.0022	-0.00144	-0.000899	-0.000354	-0.000201
		385	-7.24e-06	-0.00145	-0.00222	-0.00141	-0.000927	-0.000335	-0.000185
		386	-2.49e-05	-0.00138	-0.00236	-0.00137	-0.000939	-0.000312	-0.000216
		387	-3.44e-06	-0.00166	-0.00256	-0.00146	-0.000983	-0.000383	-0.000232
		388	3.47e-05	-0.00117	-0.00249	-0.00128	-0.000933	-0.000356	-0.000222
		388	3.96e-05	-0.000965	-0.00271	-0.00129	-0.00101	-0.000302	-0.000209
		389	2.17e-05	-0.000726	-0.00274	-0.00135	-0.00107	-0.000315	-0.000216
		390	-5.29e-05	-0.00097	-0.0027	-0.0014	-0.00109	-0.000415	-0.000238
		391	8.7e-07	-0.000455	-0.00271	-0.00138	-0.00108	-0.000355	-0.000255
		392	2.1e-05	-0.000991	-0.00273	-0.00137	-0.00108	-0.000388	-0.00023
		392	3.53e-06	-0.000937	-0.00253	-0.00141	-0.00108	-0.000388	-0.000222
		393	-2.47e-05	-0.000715	-0.0025	-0.00145	-0.00113	-0.000415	-0.000224
		394	-5.52e-05	-0.000963	-0.00261	-0.00147	-0.00109	-0.000466	-0.00024
		395	-3.93e-05	-0.000859	-0.00238	-0.00145	-0.00112	-0.000465	-0.000294
		395	-1.44e-05	-0.0013	-0.00238	-0.00145	-0.00112	-0.000426	-0.000243
		396	-3.37e-05	-0.00102	-0.00213	-0.00141	-0.00112	-0.000419	-0.00026
		397	-8.7e-06	-0.000988	-0.00201	-0.00147	-0.00114	-0.000467	-0.000235
		398	-1.55e-05	-0.00115	-0.0021	-0.00146	-0.00113	-0.000446	-0.000252
		399	-5.07e-06	-0.000973	-0.00179	-0.00144	-0.00113	-0.000432	-0.000289
		399	3.7e-05	-0.00102	-0.00174	-0.00144	-0.00112	-0.000412	-0.000229
		400	1.24e-05	-0.000988	-0.00155	-0.00147	-0.00112	-0.000448	-0.000273
		401	-4.86e-06	-0.000873	-0.0016	-0.00142	-0.00111	-0.000437	-0.000284
		402	1.38e-05	-0.000874	-0.00155	-0.00137	-0.00111	-0.000431	-0.000243
		403	2.59e-07	-0.00107	-0.00155	-0.00139	-0.00109	-0.000432	-0.000254
		403	-1.06e-05	-0.000821	-0.0014	-0.00133	-0.00106	-0.000429	-0.000282
		404	-3.19e-06	-0.000835	-0.00135	-0.00133	-0.00105	-0.000449	-0.000283
		405	3.01e-06	-0.00065	-0.00125	-0.0013	-0.00103	-0.000434	-0.000327
		406	9.92e-06	-0.000738	-0.0013	-0.00129	-0.00101	-0.000442	-0.000292
		407	1.33e-05	-0.000656	-0.00127	-0.00124	-0.000957	-0.000427	-0.0003
		407	3.22e-05	-0.000528	-0.00121	-0.00125	-0.000949	-0.00041	-0.000294
		408	2.25e-05	-0.000747	-0.00128	-0.00125	-0.000928	-0.000427	-0.000325
		409	3.63e-05	-0.000516	-0.00119	-0.00122	-0.000905	-0.000415	-0.000303
		410	3.73e-05	-0.000415	-0.00116	-0.00118	-0.000891	-0.000416	-0.000336
		410	5.13e-05	-0.000936	-0.0012	-0.00113	-0.000858	-0.000416	-0.000334
		411	2.98e-05	-0.000469	-0.00116	-0.00115	-0.00084	-0.000414	-0.000366
		412	3.46e-05	-0.000648	-0.00112	-0.00111	-0.000781	-0.000397	-0.00033
		413	6.19e-05	-0.000719	-0.00113	-0.00109	-0.000794	-0.000391	-0.000343
		414	4.29e-05	-0.00081	-0.00112	-0.00105	-0.00074	-0.000378	-0.000335
		414	4.97e-05	-0.00103	-0.00107	-0.00105	-0.000736	-0.00037	-0.000351
		415	3.71e-05	-0.000905	-0.00105	-0.00102	-0.000716	-0.000379	-0.000357
		416	4.64e-05	-0.000823	-0.00103	-0.000994	-0.00071	-0.000366	-0.000329
		417	2.43e-05	-0.00106	-0.001	-0.000985	-0.000711	-0.000389	-0.000351
		418	1.77e-05	-0.000765	-0.000949	-0.000952	-0.000694	-0.000383	-0.000344
		418	1.5e-05	-0.000568	-0.000915	-0.000937	-0.000685	-0.00037	-0.000348
		419	1.33e-05	-0.000883	-0.000886	-0.000927	-0.000671	-0.000378	-0.000328
		420	2.97e-05	-0.000824	-0.000853	-0.0009	-0.000637	-0.00036	-0.000326
		421	3.76e-05	-0.000254	-0.000804	-0.000876	-0.00063	-0.000348	-0.000313
		421	4.57e-05	-0.000549	-0.000756	-0.000833	-0.000602	-0.000349	-0.000295
		422	3.88e-05	-0.000391	-0.000733	-0.000809	-0.000583	-0.00033	-0.000283
		423	5.7e-05	-0.00043	-0.000692	-0.000804	-0.000573	-0.000331	-0.000292
		424	5.38e-05	-0.000226	-0.000666	-0.000773	-0.000533	-0.000296	-0.000289
		425	7.23e-05	-0.000266	-0.000625	-0.000759	-0.000497	-0.0003	-0.000267
		425	5.47e-05	0.000114	-0.000595	-0.00073	-0.000484	-0.000274	-0.000307
		426	7.79e-05	-0.000321	-0.000551	-0.000696	-0.000463	-0.000261	-0.000282
		427	8.09e-05	-9.33e-05	-0.00053	-0.000668	-0.000428	-0.000262	-0.00025
		428	8.78e-05	0.000129	-0.0005	-0.000619	-0.000404	-0.000235	-0.000272
		429	0.000107	6.36e-05	-0.000437	-0.000557	-0.000379	-0.000214	-0.000245
		429	8.12e-05	0.000362	-0.000396	-0.000515	-0.000343	-0.000184	-0.000253
		430	5.54e-05	0.000271	-0.000358	-0.000454	-0.000315	-0.000184	-0.00023
		431	7.94e-05	8.77e-05	-0.000306	-0.000409	-0.000298	-0.000144	-0.000216
		432	6.26e-05	0.00026	-0.000256	-0.000365	-0.000261	-0.000149	-0.000194
		432	7.14e-05	0.000327	-0.000215	-0.000328	-0.000252	-0.000131	-0.000187
		433	7.27e-05	0.00015	-0.000148	-0.000286	-0.000223	-0.000123	-0.000162
		434	8.66e-05	0.000191	-7.82e-05	-0.000239	-0.000189	-9.43e-05	-0.000157
		435	4.64e-05	0.000259	-7.19e-05	-0.00028	-0.000177	-0.000119	-0.00012
		436	4.5e-05	0.000227	-3.31e-05	-0.000251	-0.000163	-0.000111	-0.000146
		436	4.21e-05	0.00035	3.25e-07	-0.000245	-0.000121	-0.000107	-0.000141
		437	5.06e-05	0.00021	4.54e-05	-0.0002	-8.79e-05	-9.55e-05	-0.000178
		438	7.9e-05	0.000128	8.11e-05	-0.000165	-2.86e-05	-6.5e-05	-0.000165
		439	5.08e-05	0.000204	9.19e-05	-0.000152	-4.06e-06	-5.47e-05	-0.000178
		440	4.86e-05	0.000113	0.000102	-0.00013	-1.4e-06	-3.73e-05	-0.000185
		440	4.81e-05	0.000128	8.06e-05	-0.000119	3.43e-05	-1.72e-05	-0.000184
		441	5.09e-05	0.000132	0.000104	-9.84e-05	4.6e-05	-7.47e-06	-0.000168
		442	7.03e-05	0.000114	0.000134	-7.06e-05	8.15e-05	-1.05e-05	-0.000172
		443	7.44e-05	8.06e-05	0.000149	-5.46e-05	9.75e-05	1.29e-05	-0.00017
		443	7.97e-05	9.22e-05	0.000143	-9.92e-07	0.000121	1.12e-05	-0.000136
		444	7.97e-05	7.73e-05	0.00015	1.64e-05	0.000126	1.64e-05	-0.000156
		445	9.32e-05	-4.12e-05	0.000161	1e-05	0.000143	4.5e-05	-0.000136
		446	8.08e-05	-0.000104	0.000183	1.2e-06	0.000124	2.58e-05	-0.000142
		447	6.71e-05	-0.000112	0.000185	-1.62e-06	0.000101	1.71e-05	-0.000156
		447	6e-05	-0.000153	0.000208	-1.85e-05	0.000124	8.72e-07	-0.000162
		448	4.26e-05	-0.000179	0.000214	-5.32e-05	0.000137	1.83e-05	-0.000171
		449	5.54e-05	-0.000165	0.000197	-4.96e-05	0.000121	2.46e-05	-0.000177
		450	5.46e-05	-0.000121	0.000186	-2.34e-05	0.000101	2.98e-05	-0.000179
		451	4.97e-05	-0.000165	0.000182	-4.23e-05	3.27e-05	1.05e-05	-0.000199
		451	2.92e-05	-0.000172	0.000185	-5.37e-05	-2.46e-05	9.3e-06	-0.000214
		452	2.68e-05	-0.000187	0.000187	-5.14e-05	-1.86e-05	-1.07e-05	-0.000225
		453	-7.31e-06	-0.000221	0.000132	-9.85e-05	-4.06e-05	-4.97e-06	-0.000234
		454	-1.66e-05	-0.000165	0.000152	-6.4e-05	-3.24e-05	-3.22e-06	-0.000211
		454	-3.23e-05	-0.000198	0.000117	-7.2e-05	-2.6e-05	-3.23e-07	-0.000192
		455	-2.1e-05	-0.00018	9.92e-05	-9.1e-05	-3.64e-05	-1.25e-05	-0.000205
		456	-2.03e-05	-0.000132	9.55e-05	-9.43e-05	-4.36e-05	-1.66e-06	-0.000211
		457	-3.61e-05	-0.000128	6.6e-05	-0.000112	-5.06e-05	-3.51e-05	-0.0002
		458	-5.77e-05	-0.000195	3.84e-05	-0.000137	-6.34e-05	-7.35e-05	-0.000218
		458	-1.69e-05	-0.000217	3.31e-05	-0.000133	-7.88e-05	-3.98e-05	-0.00021
		459	-1.03e-05	-0.000253	-1.3e-06	-0.000158	-9.35e-05	-4.69e-05	-0.00023
		460	-7.46e-06	-0.00035	-8.08e-05	-0.000202	-0.000135	-6.7e-05	-0.000217
		461	-2.55e-05	-0.000349	-5.98e-05	-0.000187	-0.000148	-0.000128	-0.000253
		462	-3.48e-05	-0.000445	-0.000119	-0.000233	-0.000178	-0.000133	-0.000232
		462	2.23e-06	-0.00053	-0.00014	-0.000257	-0.00019	-0.000129	-0.000258
		463	-1.72e-05	-0.000686	-0.000204	-0.000306	-0.000221	-0.000156	-0.000268
		464	7.26e-07	-0.000844	-0.000258	-0.000329	-0.00025	-0.000159	-0.000266
		465	-3.03e-05	-0.000887	-0.00032	-0.000369	-0.000274	-0.000166	-0.000276
		465	-1.13e-05	-0.000878	-0.000359	-0.000406	-0.00027	-0.000139	-0.000263
		466	-2.56e-05	-0.00112	-0.00044	-0.000488	-0.000296	-0.000161	-0.000256
		467	-4.47e-05	-0.00119	-0.00048	-0.000512	-0.00031	-0.000168	-0.000278
		468	-1.48e-05	-0.00131	-0.000554	-0.000574	-0.00033	-0.000166	-0.000265
		469	-4.29e-05	-0.00145	-0.000631	-0.000636	-0.000344	-0.000187	-0.000238
		469	-2.71e-05	-0.00159	-0.00073	-0.00071	-0.000387	-0.000227	-0.000211
		470	-3.93e-05	-0.00167	-0.00079	-0.00075	-0.000409	-0.000227	-0.000242
		471	-3.96e-05	-0.00185	-0.000889	-0.00083	-0.000436	-0.000227	-0.000219
		472	-3.14e-05	-0.00174	-0.000925	-0.000864	-0.00046	-0.000246	-0.000232
		473	-2.41e-05	-0.00187	-0.00103	-0.000938	-0.000488	-0.00027	-0.00022
		473	-4.1e-05	-0.00204	-0.00116	-0.00106	-0.000545	-0.000311	-0.000241
		474	-4.05e-05	-0.00194	-0.00121	-0.00108	-0.000556	-0.000329	-0.000237
		475	-1.87e-05	-0.00202	-0.00131	-0.00116	-0.000594	-0.000325	-0.000236
		476	-1.94e-05	-0.00221	-0.00144	-0.00126	-0.00067	-0.000337	-0.000257
		476	-2.22e-05	-0.00198	-0.00151	-0.00132	-0.000679	-0.000358	-0.000265
		477	-1.13e-05	-0.00208	-0.00164	-0.00143	-0.00074	-0.000396	-0.000273
		478	-2.83e-05	-0.00218	-0.00177	-0.00151	-0.000806	-0.000407	-0.000302
		479	-2.41e-05	-0.00217	-0.00189	-0.00162	-0.000857	-0.000443	-0.000306
		480	-3.13e-05	-0.00224	-0.00202	-0.00172	-0.000903	-0.000458	-0.000302
		480	-3.07e-05	-0.00215	-0.00215	-0.00181	-0.000971	-0.0005	-0.000309
		481	-4.6e-05	-0.0023	-0.00234	-0.00196	-0.00105	-0.000542	-0.000333
		482	-5.28e-05	-0.0025	-0.00252	-0.00209	-0.00112	-0.000593	-0.000371
		483	-3.33e-05	-0.00252	-0.00265	-0.00219	-0.00119	-0.000605	-0.000352
		484	-3.43e-05	-0.00279	-0.00288	-0.00238	-0.00129	-0.000659	-0.000386
		484	-3.16e-05	-0.00276	-0.00302	-0.00251	-0.00135	-0.000711	-0.00042
		485	-2.62e-05	-0.0029	-0.00323	-0.00263	-0.00143	-0.000759	-0.000389
		486	-6.57e-05	-0.00315	-0.00343	-0.0028	-0.00155	-0.000803	-0.000468
		487	-4.31e-05	-0.00316	-0.00356	-0.00291	-0.00159	-0.000828	-0.000461
		487	-5.04e-05	-0.00322	-0.00372	-0.00303	-0.00169	-0.000856	-0.000463
		488	-2.55e-05	-0.00333	-0.00389	-0.00315	-0.00174	-0.000903	-0.000453
		489	-7.31e-05	-0.00353	-0.00406	-0.00329	-0.00182	-0.000949	-0.000519
		490	-6.43e-05	-0.00381	-0.00431	-0.00347	-0.00192	-0.00104	-0.000511
		491	-3.82e-05	-0.00402	-0.0045	-0.00361	-0.00203	-0.00105	-0.000565
		491	-5.66e-05	-0.00408	-0.00458	-0.00366	-0.00204	-0.00108	-0.000543
		492	-7.21e-05	-0.00437	-0.00481	-0.00386	-0.00215	-0.00113	-0.000568
		493	-6.09e-05	-0.00468	-0.00502	-0.00403	-0.00224	-0.00117	-0.000569
		494	-6.32e-05	-0.00505	-0.0053	-0.00421	-0.00238	-0.00126	-0.00061
		495	-6.03e-05	-0.0053	-0.00545	-0.00433	-0.0024	-0.00127	-0.000623
		495	-8.89e-05	-0.00563	-0.00566	-0.00451	-0.00253	-0.00136	-0.000677
		496	-7.66e-05	-0.00592	-0.00587	-0.00466	-0.00258	-0.0014	-0.000651
		497	-9.79e-05	-0.00604	-0.00603	-0.00478	-0.00267	-0.00142	-0.000682
		498	-8.28e-05	-0.00638	-0.00623	-0.0049	-0.00279	-0.00144	-0.000704
		498	-6.38e-05	-0.00654	-0.00642	-0.00506	-0.00283	-0.00149	-0.000689
		499	-4.65e-05	-0.00676	-0.0066	-0.00521	-0.0029	-0.00153	-0.000761
		500	-6.63e-05	-0.00699	-0.00678	-0.00538	-0.00299	-0.00161	-0.000728
		501	-3.87e-05	-0.00722	-0.00698	-0.00553	-0.0031	-0.00163	-0.000795
		502	-5.24e-05	-0.00757	-0.00726	-0.00575	-0.00322	-0.00168	-0.000806
		502	-4.06e-05	-0.00779	-0.00747	-0.00595	-0.00333	-0.00175	-0.000824
		503	-7.6e-05	-0.00812	-0.00773	-0.00618	-0.00349	-0.00183	-0.000825
		504	-6.15e-05	-0.0084	-0.00799	-0.00639	-0.0036	-0.00186	-0.000864
		505	-6.02e-05	-0.00866	-0.00821	-0.00655	-0.00369	-0.00195	-0.000902
		506	-7.66e-05	-0.009	-0.00847	-0.00676	-0.00384	-0.002	-0.000922
		506	-9.29e-05	-0.00928	-0.00873	-0.00699	-0.00393	-0.00207	-0.000961
		507	-7e-05	-0.00952	-0.00895	-0.00715	-0.00406	-0.00215	-0.000981
		508	-0.000103	-0.00991	-0.00925	-0.00747	-0.00422	-0.00224	-0.00103
		509	-7.46e-05	-0.0103	-0.00966	-0.00778	-0.00439	-0.00236	-0.00107
		509	-0.000121	-0.0107	-0.00996	-0.00802	-0.00458	-0.00244	-0.00112
		510	-7.18e-05	-0.011	-0.0102	-0.00819	-0.00466	-0.0025	-0.00111
		511	-9.42e-05	-0.0113	-0.0105	-0.00847	-0.00485	-0.00265	-0.00116
		512	-5.86e-05	-0.0117	-0.0108	-0.00869	-0.005	-0.00269	-0.00119
		513	-7.13e-05	-0.012	-0.0111	-0.00898	-0.00515	-0.0028	-0.00121
		513	-0.000101	-0.0124	-0.0115	-0.00928	-0.00533	-0.00291	-0.00125
		514	-6.68e-05	-0.0128	-0.0118	-0.00954	-0.0055	-0.00306	-0.00136
		515	-6.97e-05	-0.0132	-0.0121	-0.00983	-0.00571	-0.00314	-0.00134
		516	-7.17e-05	-0.0136	-0.0124	-0.0101	-0.00587	-0.00327	-0.00143
		517	-8.73e-05	-0.014	-0.0128	-0.0104	-0.00603	-0.00338	-0.0014
		517	-8.57e-05	-0.0143	-0.013	-0.0106	-0.00618	-0.00348	-0.00147
		518	-5.23e-05	-0.0147	-0.0134	-0.0109	-0.00637	-0.00359	-0.00151
		519	-9.29e-05	-0.015	-0.0137	-0.0111	-0.00654	-0.00369	-0.00155
		520	-6.35e-05	-0.0154	-0.0139	-0.0113	-0.00666	-0.00375	-0.00155
		520	-6.52e-05	-0.0158	-0.0142	-0.0116	-0.00679	-0.00391	-0.0017
		521	-7.06e-05	-0.0161	-0.0145	-0.0118	-0.00692	-0.00399	-0.0017
		522	-9.9e-05	-0.0164	-0.0147	-0.012	-0.00707	-0.00407	-0.00171
		523	-8.44e-05	-0.0166	-0.0149	-0.0121	-0.00713	-0.00414	-0.00172
		524	-5.84e-05	-0.0168	-0.015	-0.0123	-0.00723	-0.0042	-0.00176
		524	-9.72e-05	-0.0171	-0.0152	-0.0124	-0.00739	-0.0043	-0.00177
		525	-9.27e-05	-0.0173	-0.0154	-0.0125	-0.00743	-0.00431	-0.00179
		526	-9.38e-05	-0.0175	-0.0155	-0.0127	-0.00753	-0.0044	-0.00189
		527	-6.51e-05	-0.0178	-0.0157	-0.0128	-0.00759	-0.00446	-0.00186
		528	-7.6e-05	-0.0178	-0.0157	-0.0128	-0.00757	-0.00443	-0.00188
		528	-2.92e-05	-0.0179	-0.0157	-0.0128	-0.00761	-0.00449	-0.00197
		529	-8.47e-05	-0.0181	-0.0159	-0.0129	-0.0077	-0.00457	-0.00195
		530	-9.18e-05	-0.0182	-0.0159	-0.0129	-0.00765	-0.00455	-0.00192
		531	-6.56e-05	-0.0183	-0.0159	-0.013	-0.00769	-0.00457	-0.00194
		531	-9.46e-05	-0.0184	-0.0159	-0.013	-0.0077	-0.00455	-0.00194
		532	4.4e-06	-0.0184	-0.0158	-0.0129	-0.00767	-0.00454	-0.00201
		533	-2.23e-05	-0.0186	-0.0159	-0.013	-0.00769	-0.00448	-0.00192
		534	-3.91e-05	-0.0186	-0.0158	-0.0129	-0.00759	-0.00455	-0.00194
		535	-7.6e-05	-0.0186	-0.0158	-0.0129	-0.00761	-0.00453	-0.00196
		535	-6.83e-05	-0.0186	-0.0157	-0.0128	-0.00758	-0.00452	-0.00191
		536	-5.6e-05	-0.0189	-0.0159	-0.0128	-0.00757	-0.00448	-0.00195
		537	-3.19e-05	-0.019	-0.0158	-0.0128	-0.00761	-0.00452	-0.00197
		538	-6.64e-05	-0.019	-0.0157	-0.0127	-0.00757	-0.00448	-0.00199
		539	-8.99e-05	-0.0189	-0.0156	-0.0126	-0.00757	-0.00448	-0.00197
		539	-2.37e-05	-0.0189	-0.0155	-0.0125	-0.0075	-0.00445	-0.00197
		540	-9.8e-05	-0.019	-0.0155	-0.0125	-0.0076	-0.00444	-0.002
		541	-2.17e-05	-0.019	-0.0154	-0.0124	-0.00759	-0.00449	-0.00195
		542	-9.18e-05	-0.0189	-0.0153	-0.0122	-0.00759	-0.00449	-0.002
		542	-4.6e-05	-0.0189	-0.0152	-0.012	-0.00774	-0.00451	-0.00204
		543	2.6e-05	-0.0189	-0.0151	-0.0119	-0.0078	-0.00452	-0.00194
		544	1.99e-05	-0.0189	-0.015	-0.0118	-0.00795	-0.00463	-0.00208
		545	-1.53e-05	-0.019	-0.0149	-0.0116	-0.0081	-0.00474	-0.00213
		546	-5.36e-05	-0.019	-0.0148	-0.0114	-0.0083	-0.00489	-0.00222
		546	-7.35e-05	-0.0188	-0.0146	-0.0111	-0.00846	-0.00492	-0.00214
		547	1.75e-05	-0.0188	-0.0146	-0.011	-0.00859	-0.00508	-0.00235
		548	-5.78e-05	-0.0188	-0.0145	-0.011	-0.00867	-0.00513	-0.00231
		549	-1.64e-05	-0.0189	-0.0145	-0.0108	-0.00886	-0.00525	-0.00243
		550	-9.12e-05	-0.019	-0.0145	-0.0108	-0.00883	-0.00537	-0.00243
		550	-0.000123	-0.019	-0.0146	-0.0109	-0.00894	-0.0055	-0.00261
		551	0.00013	-0.0191	-0.0145	-0.0108	-0.00903	-0.00544	-0.00249
		552	-1.93e-05	-0.0193	-0.0146	-0.0108	-0.0091	-0.0056	-0.00273
		553	-6.29e-05	-0.0193	-0.0147	-0.0109	-0.00902	-0.00551	-0.00255
		553	-5.64e-05	-0.0194	-0.0149	-0.0111	-0.00911	-0.00555	-0.00256
		554	2.89e-06	-0.0196	-0.015	-0.0112	-0.00904	-0.00551	-0.00255
		555	-0.000114	-0.0197	-0.0152	-0.0114	-0.00907	-0.00558	-0.00255
		556	-9.75e-05	-0.02	-0.0153	-0.0115	-0.00922	-0.00579	-0.00266
		557	1.22e-05	-0.0201	-0.0155	-0.0117	-0.00908	-0.00559	-0.00252
		557	1.14e-05	-0.0203	-0.0157	-0.0119	-0.00916	-0.00553	-0.00245
		558	-7.11e-05	-0.0205	-0.0159	-0.0121	-0.00909	-0.0056	-0.00237
		559	-0.000123	-0.0207	-0.0161	-0.0124	-0.00915	-0.00562	-0.00246
		560	-0.000106	-0.0208	-0.0162	-0.0126	-0.00896	-0.00554	-0.00239
		561	-0.000107	-0.021	-0.0164	-0.0128	-0.00893	-0.00556	-0.00243
		561	-1.95e-05	-0.0209	-0.0164	-0.013	-0.00883	-0.00544	-0.00231
		562	-6.11e-05	-0.021	-0.0165	-0.0131	-0.00877	-0.00543	-0.00239
		563	-4.86e-05	-0.021	-0.0166	-0.0133	-0.00866	-0.00536	-0.00225
		564	6.03e-06	-0.0211	-0.0168	-0.0135	-0.00862	-0.00539	-0.00225
		564	-6.27e-05	-0.0211	-0.0168	-0.0136	-0.00858	-0.00528	-0.00229
		565	-4.07e-06	-0.0211	-0.0168	-0.0136	-0.00855	-0.00536	-0.00229
		566	2.16e-05	-0.0209	-0.0167	-0.0135	-0.00845	-0.00526	-0.00218
		567	2.02e-05	-0.0208	-0.0166	-0.0135	-0.00826	-0.00527	-0.00224
		568	-2.39e-05	-0.0207	-0.0166	-0.0135	-0.00828	-0.00531	-0.00211
		568	3.72e-05	-0.0207	-0.0166	-0.0134	-0.00827	-0.00524	-0.00222
		569	3.31e-05	-0.0204	-0.0165	-0.0134	-0.0081	-0.00519	-0.00216
		570	-3.64e-05	-0.0204	-0.0164	-0.0134	-0.00817	-0.00526	-0.00218
		571	1.37e-06	-0.02	-0.0162	-0.0132	-0.00809	-0.00517	-0.00216
		572	1.18e-05	-0.02	-0.016	-0.0131	-0.008	-0.00505	-0.00207
		572	2.67e-05	-0.0196	-0.0159	-0.0129	-0.00784	-0.00506	-0.00202
		573	3.52e-05	-0.0194	-0.0157	-0.0128	-0.00772	-0.00504	-0.00211
		574	-7.35e-05	-0.019	-0.0153	-0.0126	-0.00767	-0.00502	-0.00204
		575	-2.31e-05	-0.0189	-0.0153	-0.0124	-0.0076	-0.00495	-0.00218
		575	3.18e-05	-0.0184	-0.0148	-0.0121	-0.00741	-0.00479	-0.00203
		576	5.07e-05	-0.018	-0.0146	-0.0119	-0.0072	-0.00474	-0.00201
		577	7.63e-05	-0.0178	-0.0144	-0.0117	-0.00718	-0.00471	-0.00204
		578	-5.41e-05	-0.0173	-0.0142	-0.0115	-0.00699	-0.00459	-0.00201
		579	9.66e-06	-0.017	-0.0137	-0.0112	-0.00676	-0.00448	-0.00187
		579	-1.51e-05	-0.0166	-0.0134	-0.0109	-0.00664	-0.00442	-0.00196
		580	-3.34e-05	-0.0162	-0.0131	-0.0107	-0.00641	-0.0043	-0.00189
		581	1.27e-05	-0.0158	-0.0129	-0.0104	-0.00622	-0.00414	-0.00185
		582	2.48e-06	-0.0154	-0.0125	-0.0101	-0.00602	-0.00407	-0.0018
		583	2.68e-05	-0.0149	-0.0121	-0.00978	-0.00576	-0.0039	-0.00168
		583	-1.91e-07	-0.0145	-0.0117	-0.0095	-0.00568	-0.00385	-0.00173
		584	-3.22e-05	-0.0141	-0.0114	-0.00923	-0.00539	-0.00373	-0.00166
		585	-5.43e-05	-0.0135	-0.0111	-0.00895	-0.00527	-0.00361	-0.00169
		586	3.21e-05	-0.0133	-0.0106	-0.0086	-0.00504	-0.0035	-0.00164
		586	-9.24e-07	-0.0127	-0.0103	-0.00834	-0.0049	-0.00326	-0.00145
		587	5.2e-06	-0.0122	-0.00994	-0.00794	-0.00468	-0.00328	-0.00157
		588	-1.4e-05	-0.0119	-0.00956	-0.00771	-0.00441	-0.00307	-0.0014
		589	6.05e-05	-0.0114	-0.00923	-0.00733	-0.00416	-0.00295	-0.00149
		590	3.96e-05	-0.011	-0.00895	-0.00715	-0.00412	-0.0029	-0.00137
		590	-1.12e-05	-0.0107	-0.00865	-0.00695	-0.00387	-0.0027	-0.00135
		591	-2.96e-05	-0.0104	-0.0083	-0.00664	-0.00374	-0.00271	-0.00131
		592	5.5e-06	-0.00978	-0.00786	-0.00631	-0.00349	-0.00249	-0.00124
		593	-3.84e-05	-0.00955	-0.0076	-0.00612	-0.00343	-0.00244	-0.00122
		594	5.36e-05	-0.00898	-0.00716	-0.00571	-0.00307	-0.00228	-0.00111
		594	-3.31e-05	-0.0084	-0.00672	-0.00532	-0.00296	-0.00221	-0.00104
		595	1.86e-05	-0.00798	-0.00643	-0.00516	-0.00266	-0.00198	-0.00105
		596	-3.02e-05	-0.00766	-0.00615	-0.00478	-0.00259	-0.00187	-0.000992
		597	6.94e-05	-0.00743	-0.00592	-0.0047	-0.00244	-0.00181	-0.000937
		598	-1.6e-05	-0.00706	-0.00555	-0.00439	-0.00229	-0.00175	-0.000952
		598	6.84e-05	-0.00649	-0.00516	-0.00412	-0.00211	-0.0016	-0.000885
		599	3.45e-06	-0.00615	-0.005	-0.0039	-0.00201	-0.00149	-0.000852
		600	-2.6e-05	-0.00579	-0.00461	-0.00359	-0.00172	-0.00138	-0.000775
		601	3.73e-05	-0.00538	-0.00428	-0.00337	-0.00164	-0.00129	-0.000738
		601	-1.87e-05	-0.00504	-0.00402	-0.00315	-0.0015	-0.00119	-0.000772
		602	-3.64e-05	-0.00468	-0.00377	-0.00288	-0.00135	-0.00121	-0.000725
		603	2.43e-05	-0.00446	-0.0035	-0.00271	-0.00125	-0.00109	-0.000691
		604	-1.14e-05	-0.00416	-0.00326	-0.00252	-0.0011	-0.001	-0.00069
		605	4.13e-06	-0.00393	-0.0031	-0.0024	-0.000977	-0.000926	-0.000672
		605	-2.83e-05	-0.00355	-0.00286	-0.00223	-0.000923	-0.000816	-0.000606
		606	-5.11e-05	-0.00336	-0.00267	-0.00206	-0.000864	-0.000758	-0.000635
		607	5.41e-05	-0.0032	-0.00249	-0.0019	-0.000718	-0.000689	-0.000595
		608	-1.96e-05	-0.00301	-0.00237	-0.00179	-0.000658	-0.000701	-0.000611
		609	-3.97e-06	-0.00271	-0.00213	-0.00165	-0.000578	-0.000577	-0.000485
		609	-6.81e-05	-0.00235	-0.00188	-0.00141	-0.000425	-0.000545	-0.000507
		610	-4.87e-05	-0.00219	-0.00171	-0.00131	-0.000414	-0.000508	-0.000522
		611	-7.77e-05	-0.002	-0.00157	-0.00115	-0.000246	-0.000516	-0.000501
		612	-1.5e-05	-0.00179	-0.00134	-0.00104	-0.000165	-0.000373	-0.000366
		612	-2.75e-05	-0.00158	-0.00122	-0.000906	-6.85e-05	-0.000334	-0.00042
		613	3.36e-05	-0.00106	-0.000808	-0.000644	2.36e-05	-0.000208	-0.000391
		614	-5.44e-05	-0.00101	-0.000795	-0.000601	0.000112	-0.000268	-0.000277
		615	2.63e-05	-0.000676	-0.000537	-0.000349	0.000238	-0.000101	-0.000348
		616	-5.87e-05	-0.000507	-0.000316	-0.000179	0.000271	-0.00013	-0.000274
		616	-5.02e-05	-0.000342	-0.000142	-8.04e-05	0.000384	-5.45e-05	-0.000338
		617	-3.36e-05	-3.74e-05	2.77e-05	7.84e-05	0.000498	-2.56e-05	-0.000316
		618	4.64e-05	0.000355	0.000324	0.000336	0.000663	0.000116	-0.000215
		619	3.27e-05	0.000556	0.000548	0.000497	0.000764	0.000193	-0.000145
		620	-2.79e-05	0.000986	0.000875	0.000636	0.000926	0.000255	-0.000265
		620	-1.29e-05	0.00115	0.00101	0.000879	0.000993	0.000311	-0.000147
		621	4.66e-05	0.00156	0.00138	0.00119	0.00125	0.000458	-1.05e-06
		622	-4.67e-05	0.00183	0.00164	0.00138	0.00133	0.000503	-9.09e-05
		623	2.46e-05	0.00213	0.00186	0.0016	0.00155	0.000571	5e-05
		623	2.02e-05	0.00244	0.00221	0.00181	0.00162	0.000699	6.4e-05
		624	1.91e-05	0.00269	0.00237	0.00203	0.00176	0.000749	7.59e-05
		625	-4.95e-05	0.00292	0.00262	0.0022	0.00183	0.000792	6.99e-05
		626	-1.95e-05	0.00327	0.0029	0.00243	0.00193	0.000931	5.22e-05
		627	-2.45e-05	0.00373	0.00318	0.0027	0.00217	0.000999	0.000289
		627	9.09e-07	0.0041	0.00349	0.00291	0.00239	0.00121	0.000263
		628	-2.52e-05	0.00429	0.00368	0.00306	0.0024	0.00114	0.000225
		629	5.24e-05	0.00458	0.00394	0.00334	0.0026	0.00128	0.000417
		630	2.63e-05	0.00493	0.00425	0.00352	0.00275	0.00136	0.00036
		631	-1.83e-05	0.00518	0.00443	0.00374	0.00281	0.00152	0.000444
		631	-3.79e-05	0.00547	0.00468	0.00385	0.00286	0.00152	0.000391
		632	9.2e-05	0.00587	0.00505	0.00422	0.00315	0.00174	0.000445
		633	1.77e-06	0.00628	0.00539	0.00454	0.00329	0.00179	0.000643
		634	6.54e-06	0.00638	0.00549	0.00465	0.00342	0.00179	0.000566
		634	-2.36e-05	0.00649	0.00561	0.0047	0.00356	0.00177	0.000542
		635	0.000104	0.00653	0.00567	0.00477	0.00355	0.00179	0.000508
		636	-1.03e-05	0.00682	0.00592	0.005	0.0036	0.00191	0.000547
		637	8.07e-05	0.00715	0.00622	0.00529	0.00374	0.00198	0.000613
		638	4.91e-05	0.00748	0.00647	0.00548	0.00388	0.00198	0.000693
		638	5.49e-05	0.00776	0.00668	0.00567	0.004	0.0021	0.000788
		639	9.02e-05	0.00791	0.00686	0.00577	0.00404	0.00219	0.000816
		640	2.08e-05	0.00808	0.00693	0.00586	0.00417	0.00216	0.000805
		641	0.000172	0.00841	0.00721	0.00605	0.00433	0.00231	0.000832
		642	0.000148	0.00847	0.00726	0.0062	0.00434	0.00239	0.000896
		642	6.35e-05	0.00868	0.00748	0.00634	0.00441	0.00229	0.000837
		643	0.000147	0.00895	0.00766	0.00656	0.00454	0.00238	0.000982
		644	0.000138	0.00923	0.0078	0.00667	0.00461	0.00242	0.00097
		645	0.00013	0.00934	0.00803	0.00688	0.00463	0.00246	0.00096
		645	0.000133	0.00939	0.00804	0.00683	0.00471	0.00248	0.000929
		646	0.000133	0.00982	0.00838	0.00718	0.00485	0.00268	0.000967
		647	0.000208	0.00995	0.00846	0.00726	0.005	0.00286	0.00107
		648	0.000226	0.0102	0.00865	0.00737	0.0051	0.0029	0.00106
		649	9.24e-05	0.0103	0.00875	0.00745	0.00509	0.00291	0.00115
		649	2.22e-05	0.0105	0.00879	0.00753	0.00506	0.0029	0.0011
		650	0.000161	0.0106	0.00899	0.00758	0.0052	0.00298	0.00111
		651	0.000222	0.0108	0.0091	0.00779	0.00533	0.0031	0.00129
		652	0.000105	0.0108	0.00917	0.00784	0.00535	0.00302	0.00131
		653	0.00015	0.0111	0.00938	0.00797	0.00539	0.00323	0.00129
		653	-4.74e-05	0.0112	0.00938	0.00794	0.00541	0.00317	0.00123
		654	0.000161	0.0114	0.00958	0.00815	0.00553	0.00322	0.00135
		655	1.78e-05	0.0114	0.00961	0.00814	0.00559	0.00327	0.0013
		656	-1.02e-05	0.0113	0.00957	0.00808	0.00549	0.00322	0.0012
		656	-3.89e-05	0.0115	0.00969	0.00822	0.00561	0.00333	0.00118
		657	-6.38e-05	0.0116	0.00969	0.00825	0.00559	0.00321	0.00127
		658	-9.54e-06	0.0117	0.00979	0.00826	0.00571	0.00338	0.00139
		659	-4.73e-05	0.0117	0.00984	0.00839	0.00576	0.0034	0.00134
		660	-0.000151	0.0118	0.00989	0.00827	0.00566	0.00336	0.00133
		660	-6.66e-05	0.0119	0.00992	0.00837	0.00573	0.00335	0.00133
		661	8.07e-06	0.0118	0.00984	0.00832	0.00574	0.00347	0.00136
		662	-3.01e-05	0.012	0.01	0.00847	0.00579	0.00351	0.00147
		663	-6.94e-05	0.0121	0.0101	0.00855	0.0058	0.00358	0.00141
		664	-0.00011	0.0121	0.0101	0.00855	0.00595	0.00354	0.00136
		664	-0.000147	0.0121	0.0101	0.00854	0.00581	0.00354	0.00131
		665	-1.07e-05	0.012	0.00994	0.0084	0.00572	0.0036	0.00123
		666	-0.000125	0.0119	0.00999	0.00853	0.00581	0.00362	0.00132
		667	5.13e-05	0.0121	0.01	0.0085	0.00587	0.00364	0.00149
		667	-2.67e-05	0.012	0.00995	0.00851	0.00586	0.00358	0.00135
		668	-9.42e-05	0.012	0.00997	0.00845	0.00575	0.00354	0.00139
		669	-5.9e-05	0.0121	0.01	0.00851	0.0058	0.00367	0.00139
		670	-3.5e-05	0.0121	0.0101	0.00856	0.00568	0.00363	0.00145
		671	-0.000119	0.0122	0.0101	0.00854	0.00569	0.0036	0.00147
		671	-9.79e-05	0.0121	0.01	0.00848	0.00577	0.00349	0.00155
		672	-0.00011	0.0122	0.0101	0.00865	0.00576	0.00362	0.00153
		673	-2.67e-05	0.0121	0.0101	0.00853	0.00573	0.00359	0.0016
		674	7.57e-05	0.0122	0.0101	0.00858	0.00574	0.00357	0.00156
		675	-8.03e-05	0.0122	0.0102	0.0087	0.00565	0.00351	0.00162
		675	-0.000114	0.012	0.00998	0.00853	0.00559	0.00349	0.00165
		676	-5.76e-05	0.0121	0.0101	0.00864	0.00562	0.00347	0.00158
		677	4.66e-06	0.0123	0.0102	0.00872	0.00573	0.00358	0.00157
		678	2.48e-05	0.0123	0.0102	0.00861	0.00568	0.00355	0.00164
		678	-0.000152	0.0121	0.0101	0.0086	0.00562	0.00345	0.00162
		679	-1.16e-06	0.012	0.01	0.00852	0.00554	0.00339	0.0016
		680	-0.000121	0.0119	0.00997	0.00853	0.00548	0.00339	0.00161
		681	-6.41e-05	0.0121	0.0101	0.00865	0.00565	0.00341	0.00169
		682	-8.51e-05	0.0121	0.0101	0.00855	0.00553	0.00335	0.00156
		682	-0.0001	0.0121	0.0101	0.00858	0.00552	0.00333	0.00163
		683	-0.000135	0.0121	0.0101	0.00856	0.00555	0.00334	0.00153
		684	-0.000216	0.0121	0.0101	0.00859	0.00554	0.00341	0.00166
		685	-0.000111	0.0121	0.0101	0.00851	0.00552	0.00339	0.00161
		686	-6.74e-05	0.0121	0.01	0.0085	0.00553	0.00326	0.00142
		686	-0.000233	0.0121	0.01	0.00848	0.0055	0.00327	0.00159
		687	-5.54e-05	0.012	0.0101	0.0085	0.0055	0.00334	0.00156
		688	-0.000166	0.012	0.00998	0.00847	0.00547	0.00326	0.0015
		689	-0.000233	0.012	0.01	0.00836	0.00538	0.0033	0.00135
		689	-0.000179	0.012	0.0101	0.00849	0.00551	0.00333	0.00134
		690	-4.68e-05	0.012	0.00995	0.00834	0.00563	0.00324	0.00132
		691	-0.000164	0.012	0.01	0.00835	0.00552	0.00321	0.00134
		692	-1.8e-05	0.0119	0.00998	0.00838	0.00535	0.0032	0.00122
		693	5.91e-05	0.0119	0.01	0.00824	0.00541	0.00324	0.00143
		693	0.000271	0.0118	0.00984	0.00817	0.00545	0.00319	0.00141
		694	0.000162	0.0117	0.0098	0.00819	0.00532	0.00325	0.00146
		695	0.000261	0.0118	0.00985	0.0082	0.00548	0.00331	0.00144
		696	0.000382	0.0116	0.0097	0.00816	0.00529	0.00326	0.00141
		697	0.000358	0.0117	0.00976	0.00822	0.00522	0.00324	0.00128
		697	0.000351	0.0116	0.00975	0.00827	0.00541	0.00318	0.00155
		698	0.000466	0.0116	0.00974	0.00815	0.00527	0.00325	0.00147
		699	0.000373	0.0116	0.00961	0.00815	0.00519	0.00302	0.00151
		700	0.000402	0.0117	0.00965	0.00815	0.00541	0.00317	0.00173
		700	0.000377	0.0114	0.00951	0.00792	0.00526	0.00318	0.00175
		701	0.000385	0.0114	0.0095	0.008	0.00532	0.00319	0.00169
		702	0.000446	0.0115	0.00946	0.00808	0.00532	0.00336	0.00164
		703	0.000505	0.0114	0.00947	0.00801	0.00536	0.00323	0.00174
		704	0.000178	0.0113	0.00938	0.0078	0.00527	0.00328	0.00187
		704	0.000174	0.0113	0.00932	0.00785	0.00529	0.00341	0.00177
		705	6.78e-05	0.0112	0.00926	0.0076	0.00523	0.00316	0.00146
		706	1.12e-05	0.0112	0.00923	0.00762	0.00537	0.00311	0.00158
		707	3.98e-05	0.0113	0.0091	0.00749	0.00532	0.0032	0.00179
		708	-6.94e-05	0.0112	0.00895	0.00738	0.00525	0.00329	0.00154
		708	-7.14e-06	0.0111	0.00897	0.00732	0.00529	0.00316	0.0016
		709	-7.08e-05	0.011	0.0089	0.00726	0.00507	0.0031	0.00149
		710	-7.27e-05	0.0109	0.0088	0.00724	0.00514	0.00306	0.00148
		711	-6.64e-05	0.0109	0.00872	0.00714	0.0051	0.00311	0.00153
		711	-0.000135	0.0106	0.00864	0.0071	0.00496	0.0031	0.00144
		712	-0.000176	0.0106	0.00855	0.00703	0.00499	0.00315	0.0014
		713	-0.000231	0.0105	0.00846	0.00695	0.00498	0.00292	0.00141
		714	-0.000197	0.0105	0.00839	0.0069	0.00482	0.00292	0.00133
		715	-7.14e-05	0.0106	0.00848	0.00699	0.0049	0.003	0.00146
		715	-0.000117	0.0105	0.00837	0.00696	0.00487	0.00299	0.00153
		716	-0.000214	0.0105	0.00821	0.00687	0.00483	0.0029	0.00149
		717	-0.000163	0.0104	0.0082	0.00678	0.00459	0.00287	0.00138
		718	-0.000125	0.0104	0.00818	0.0068	0.00468	0.00288	0.00149
		719	-0.000216	0.0103	0.00804	0.00674	0.00459	0.00281	0.00146
		719	-0.000143	0.0102	0.00812	0.00675	0.00458	0.00283	0.00152
		720	-0.000203	0.0101	0.00801	0.00669	0.00452	0.00277	0.00149
		721	-0.000192	0.00994	0.00793	0.0066	0.00438	0.00267	0.00147
		722	-0.00012	0.00994	0.00798	0.00669	0.00437	0.00276	0.00141
		722	-0.0002	0.0099	0.00792	0.00667	0.00435	0.00266	0.00142
		723	-0.000193	0.00981	0.00785	0.00664	0.00427	0.0027	0.00144
		724	-0.000125	0.00982	0.00792	0.00666	0.00424	0.00265	0.00141
		725	-0.000108	0.00973	0.00788	0.00665	0.00425	0.00263	0.00142
		726	-0.00013	0.00971	0.00786	0.00667	0.00415	0.00262	0.00137
		726	-0.000109	0.00974	0.00787	0.00671	0.00414	0.00266	0.00136
		727	-0.000104	0.00978	0.00792	0.00669	0.00414	0.00266	0.00135
		728	-0.000111	0.0097	0.00785	0.0067	0.00404	0.00258	0.00132
		729	-7.63e-05	0.00987	0.00794	0.00674	0.00414	0.00262	0.00131
		730	-9.9e-06	0.00984	0.00792	0.00678	0.00413	0.00265	0.00136
		730	-2.89e-05	0.00984	0.0079	0.00676	0.00416	0.00262	0.00128
		731	-4.28e-05	0.0098	0.00787	0.00674	0.00416	0.00267	0.0013
		732	-3.11e-05	0.00982	0.0079	0.00678	0.00413	0.00266	0.00124
		733	-9.55e-06	0.00995	0.00796	0.00682	0.00422	0.00273	0.00127
		733	-6.2e-06	0.01	0.00799	0.00687	0.00427	0.00277	0.00126
		734	-7.21e-06	0.00995	0.00791	0.00686	0.00426	0.00279	0.00126
		735	2.9e-05	0.01	0.00796	0.00693	0.00436	0.00283	0.00125
		736	-4.01e-06	0.0101	0.00799	0.00693	0.00436	0.00285	0.00125
		737	1.76e-05	0.0102	0.00805	0.00697	0.00443	0.00287	0.00128
		737	9.12e-06	0.0102	0.00809	0.00699	0.00444	0.00289	0.00126
		738	2.33e-05	0.0102	0.00803	0.00697	0.00446	0.00288	0.00126
		739	2.32e-05	0.0102	0.00796	0.00692	0.00445	0.00292	0.00122
		740	-3.69e-05	0.00996	0.00783	0.00681	0.00439	0.00288	0.00123
		741	1.02e-06	0.00989	0.00772	0.00666	0.00438	0.00288	0.00118
		741	-6.88e-05	0.00976	0.00765	0.00653	0.00436	0.00285	0.00124
		742	-7.37e-05	0.00974	0.00762	0.00644	0.00436	0.00279	0.0012
		743	-8.77e-05	0.00962	0.00763	0.00647	0.00433	0.00286	0.00114
		744	-0.000114	0.00961	0.00762	0.00638	0.0044	0.00283	0.00118
		744	-0.000164	0.00951	0.00772	0.00624	0.00431	0.00281	0.00122
		745	-0.000168	0.00947	0.00765	0.0062	0.00438	0.00277	0.00124
		746	-0.000176	0.0095	0.00779	0.00622	0.00438	0.00284	0.00124
		747	-0.0002	0.00951	0.00778	0.00612	0.00443	0.00288	0.00131
		748	-0.000195	0.00955	0.00776	0.00616	0.00443	0.00289	0.00138
		748	-0.000202	0.00951	0.00769	0.00609	0.00435	0.00285	0.00139
		749	-0.000175	0.00928	0.00747	0.00588	0.00426	0.00284	0.00142
		750	-0.000259	0.00916	0.00719	0.00575	0.00408	0.00264	0.00135

## Sheet: Figure 5b
		X-axis	Y-axis
		Wavelength (nm)	D Abs.mOD
			Time = -3.5 ps	Time = 0.965 ps	Time = 1.76 ps	Time = 3.57 ps	Time = 10.5 ps	Time = 70 ps	Time = 760 ps
		520.692	0.00176	0.00171	0.00119	-8.73965e-05	0.000915279	0.00157	0.00232
		521.71	0.00165	0.00102	0.0021	0.00161	0.00336	-0.000798191	0.00199
		522.735	0.00108	0.000456667	0.000261031	-0.000231657	0.00153	0.00238	0.002
		523.765	0.000742617	0.000282887	-9.69845e-05	0.000997528	0.00149	0.000582035	-9.66894e-05
		524.802	0.0012	0.000187775	0.00237	0.000387347	-0.00073387	0.000131527	-0.00157
		525.844	0.000582665	0.00111	-0.000633611	-0.00027959	0.00158	0.000142842	0.000900586
		526.893	0.00107	0.000286969	0.00131	0.00141	0.000848975	0.00113	0.00171
		527.949	0.00107	0.00202	0.00165	0.000343294	-0.000329486	0.00063809	0.0019
		529.01	0.000929923	0.0014	4.76259e-05	0.00283	0.000957933	0.000569687	0.000384396
		530.078	-0.000278358	0.00123	0.00101	-0.000115632	0.00174	0.0017	0.00069089
		531.153	0.0015	0.000570914	0.0012	-6.06712e-05	0.00213	0.00211	0.00158
		532.234	0.00206	0.00162	0.00201	0.000687384	0.000332274	0.00052098	0.000270236
		533.321	0.0012	0.000826608	0.00131	0.00123	0.00157	0.000192625	-6.04596e-05
		534.416	0.00091884	0.000805053	0.00105	0.00129	0.0014	0.000253835	0.00065846
		535.517	0.000338965	0.00146	0.000992967	0.00192	0.000480879	0.000827717	0.000506502
		536.625	0.00115	0.00117	0.00114	0.000841544	0.00142	0.000519965	0.000460496
		537.739	0.00103	0.0015	0.00143	0.00155	0.000369275	0.000509036	-0.000102314
		538.861	0.000813745	0.00129	0.0014	0.000930947	0.000636929	0.000312937	0.000351643
		539.989	0.00128	0.000535011	0.000914317	0.000651971	0.000376708	0.00102	0.000826208
		541.125	0.000784008	0.00134	0.00104	0.000497741	0.000913524	0.00101	0.000537442
		542.267	0.000786406	0.000469051	0.00136	0.000176231	0.000586053	0.00134	0.000563748
		543.417	0.000539844	0.00112	0.000968812	0.00142	0.000544207	0.000264232	0.000849745
		544.574	0.000361339	0.000718917	0.00148	0.000459514	0.000813002	0.000560056	-6.55919e-05
		545.739	0.000266382	0.000684848	0.000942881	0.000205472	0.00122	0.000605382	0.000700608
		546.91	4.51948e-05	0.000740579	0.00138	0.000993014	0.000596909	0.000611512	0.000395124
		548.089	-0.000140988	0.00103	0.000527947	0.00115	0.000348739	0.00021453	0.000478672
		549.276	-0.000345445	0.000952339	0.000629798	0.000786653	0.0008333	0.000995112	0.000766511
		550.47	0.000146169	0.000963015	0.000630508	0.000866303	0.000576595	0.000134658	0.000727807
		551.672	0.000142114	0.00106	0.000926963	0.000625352	0.000259237	0.00153	0.000161643
		552.882	0.000126548	0.00105	0.00131	0.000622146	0.000649511	0.000714006	0.000677935
		554.099	0.000102442	0.00102	0.0013	0.000750471	0.000332902	0.000479634	1.08558e-05
		555.324	0.000406958	0.00125	0.00101	0.000378071	0.000318752	0.000481937	0.000331489
		556.557	0.000194461	0.00121	0.000778389	0.000665414	0.000721031	0.00012693	0.000426096
		557.799	0.000206148	0.00143	0.00122	0.000350024	0.000969842	-5.30822e-05	0.000215865
		559.048	0.000244084	0.00157	0.00135	0.000904394	0.000554247	0.000226862	0.00066144
		560.305	3.39788e-05	0.00115	0.00134	0.000437996	0.000546319	0.000235288	0.000120058
		561.571	0.000310074	0.000946625	0.000960434	0.000579258	0.000705317	0.000351834	5.13585e-06
		562.845	0.000229299	0.000930842	0.00127	0.000831521	0.000427863	0.000258911	0.000194525
		564.127	0.000190352	0.000912591	0.000917329	0.000590836	0.000762907	0.000472692	0.000272913
		565.418	0.000137556	0.00106	0.000719845	0.0005204	0.000459966	0.000542658	0.000228833
		566.718	0.0002448	0.000983106	0.000758748	0.000807837	0.000414953	0.000365208	-0.000110997
		568.026	0.000147493	0.00101	0.0011	0.000592573	0.000632379	0.000185145	8.43948e-05
		569.343	0.000345488	0.000852381	0.000557441	0.000472806	0.000267925	0.00055378	7.50908e-05
		570.668	0.000209546	0.00105	0.000709535	0.000372043	0.000489018	0.000377644	0.000118662
		572.003	-2.22533e-05	0.000781316	0.000346634	0.000536168	0.000403745	0.000209996	0.000361518
		573.346	0.000121588	0.000576378	0.000571248	0.00042361	0.000472621	0.000317227	0.000134402
		574.699	0.000193599	0.000706279	0.000609921	0.000462282	0.000409335	0.000581115	7.68211e-05
		576.061	0.00017791	0.000576885	0.000376537	0.000405788	0.000304703	0.000342179	-9.05216e-05
		577.432	-1.44598e-05	0.000404351	0.000302883	6.99988e-05	0.000220946	0.000317822	8.34322e-07
		578.812	0.000153711	0.000518765	0.000456886	0.000219198	0.000538302	0.000244792	4.71015e-05
		580.202	0.000299291	7.09717e-05	0.000260817	0.00019209	0.000152095	0.000226046	0.0001051
		581.601	0.000190433	0.000227389	0.000106595	-0.000105487	-1.02545e-05	0.00033246	8.54691e-05
		583.01	6.13121e-05	-3.52268e-05	-0.000178472	-0.00010338	-5.33763e-05	0.000101128	1.07753e-05
		584.429	0.000228753	-0.000264065	5.79527e-06	-0.000278045	-9.01271e-05	0.000295225	-0.000130477
		585.858	0.000260749	-0.000367392	-0.000136314	-8.4825e-05	-0.000102039	0.000174833	5.77312e-05
		587.296	9.12478e-05	-0.000375664	-0.00021909	-6.66337e-05	0.000136341	0.000328205	-3.13519e-05
		588.745	0.000345857	-0.000545834	-0.000313617	-0.000380531	-0.000188562	0.000127691	0.000134987
		590.203	-6.55843e-05	-0.000713986	-0.00032032	-0.000473625	-0.000121081	7.9728e-06	-0.00023966
		591.672	0.000244898	-0.000903693	-0.000643748	-0.00064713	-0.000211311	-9.05485e-05	8.93034e-05
		593.151	0.000129847	-0.000976157	-0.000777847	-0.000635019	-0.000443258	-0.000154677	-9.86114e-05
		594.64	-5.03181e-05	-0.00126	-0.000929475	-0.000749751	-0.000278072	-7.24184e-05	-0.000132682
		596.14	-6.52872e-05	-0.00152	-0.00108	-0.000927592	-0.00043384	0.000165366	-0.000355366
		597.651	0.000156527	-0.00155	-0.00107	-0.000995168	-0.000419086	8.16725e-05	-1.38881e-05
		599.172	0.000119227	-0.00165	-0.00151	-0.00119	-0.000468995	-6.08931e-05	-8.88552e-05
		600.704	5.62145e-05	-0.00196	-0.00155	-0.00126	-0.000651642	-0.000113506	-0.000100008
		602.247	3.62025e-05	-0.00222	-0.00182	-0.0013	-0.000645244	-0.000210912	5.52812e-05
		603.801	0.000247189	-0.00274	-0.00187	-0.00142	-0.00107	-0.0003469	-7.24529e-05
		605.367	2.35275e-05	-0.00247	-0.00197	-0.00159	-0.000804246	-0.000208783	-0.000174438
		606.943	0.00018038	-0.00264	-0.00226	-0.00158	-0.000961881	-0.000337104	-0.000225216
		608.531	0.000171175	-0.00271	-0.00227	-0.00187	-0.000941834	-0.000210988	-0.000164803
		610.13	0.000259085	-0.0031	-0.00212	-0.00181	-0.00107	-0.000345097	-0.000203811
		611.741	0.000277623	-0.00326	-0.00254	-0.00175	-0.00104	-0.000191806	-0.00028652
		613.364	-3.72506e-06	-0.00337	-0.00257	-0.00188	-0.00141	-0.000525183	-0.000298341
		614.999	0.000170151	-0.00367	-0.00273	-0.00203	-0.00112	-0.000531299	-0.000222089
		616.645	-7.2914e-05	-0.00381	-0.00274	-0.0021	-0.00144	-0.000359139	-0.000351326
		618.304	3.28965e-05	-0.00376	-0.00298	-0.00233	-0.0013	-0.000294267	-0.000228085
		619.975	0.000303276	-0.00377	-0.00293	-0.00241	-0.00121	-0.000364418	-0.000176223
		621.658	9.37688e-05	-0.00417	-0.00318	-0.00232	-0.00144	-0.000649644	1.92358e-05
		623.353	0.000106197	-0.00395	-0.00327	-0.00209	-0.00145	-0.000423806	-9.25344e-05
		625.061	0.000187467	-0.00432	-0.0031	-0.00264	-0.00151	-0.000656147	-0.000309298
		626.782	3.36497e-05	-0.00452	-0.00322	-0.00273	-0.0017	-0.000382092	-5.33721e-05
		628.516	8.01283e-06	-0.00462	-0.00347	-0.00279	-0.0015	-0.000383523	-0.000388502
		630.262	5.92807e-05	-0.00481	-0.0037	-0.0029	-0.00133	-0.00065871	-0.000318804
		632.022	-0.000140952	-0.00498	-0.00402	-0.00304	-0.00161	-0.000634016	-0.000255812
		633.795	0.000243952	-0.00523	-0.00402	-0.00294	-0.00166	-0.000559013	-0.000452137
		635.581	-0.000383147	-0.00522	-0.00421	-0.00318	-0.00196	-0.000770828	-0.000486897
		637.381	-0.000526508	-0.00557	-0.00449	-0.00331	-0.00186	-0.00075171	-0.000717242
		639.194	-0.000954767	-0.00576	-0.00467	-0.00358	-0.00248	-0.000990838	-0.000634358
		641.021	-0.00127	-0.00626	-0.00484	-0.0035	-0.00233	-0.00107	-0.000626875
		642.862	-0.000888673	-0.00598	-0.00509	-0.00388	-0.00184	-0.000756535	-0.000625486
		644.717	-0.000499562	-0.00681	-0.00502	-0.00369	-0.00202	-0.000948109	-0.000690371
		646.586	-0.000240258	-0.00671	-0.00494	-0.00382	-0.00227	-0.000911336	-0.000627674
		648.469	0.000223919	-0.0067	-0.0052	-0.00388	-0.00236	-0.000734421	-0.000423961
		650.367	-9.74561e-05	-0.00708	-0.00529	-0.00422	-0.00251	-0.00111	-0.000495675
		652.28	6.40468e-06	-0.00729	-0.00553	-0.0042	-0.00238	-0.000901432	-0.000419207
		654.207	0.000293371	-0.0073	-0.00578	-0.00429	-0.00239	-0.000915149	-0.000433151
		656.149	-0.000196338	-0.0075	-0.00578	-0.00421	-0.00227	-0.00107	-0.000416648
		658.106	5.90668e-05	-0.00754	-0.00593	-0.00451	-0.00252	-0.000824014	-0.000348084
		660.078	0.000318727	-0.00771	-0.00592	-0.00462	-0.00256	-0.00079274	-0.000386099
		662.065	-2.2514e-05	-0.00811	-0.00617	-0.00451	-0.00243	-0.000919679	-0.000387953
		664.068	-3.8073e-05	-0.0078	-0.00601	-0.00448	-0.00264	-0.000811392	-0.000626613
		666.087	-1.07624e-06	-0.00792	-0.00586	-0.00468	-0.00272	-0.00125	-0.000341599
		668.121	0.000320097	-0.0079	-0.0059	-0.00457	-0.00263	-0.00134	-0.000381014
		670.172	0.000100113	-0.00771	-0.00592	-0.00452	-0.00286	-0.00119	-0.000407844
		672.238	0.000183929	-0.00793	-0.00593	-0.00429	-0.00268	-0.0011	-0.000473451
		674.321	3.36882e-06	-0.00776	-0.00611	-0.00437	-0.00282	-0.0012	-0.000185687
		676.42	-0.000120443	-0.00747	-0.00578	-0.00428	-0.00256	-0.00108	-0.000352185
		678.535	0.000179865	-0.00743	-0.00544	-0.00409	-0.00266	-0.00111	-0.000445258
		680.667	0.000122059	-0.00722	-0.00548	-0.00407	-0.00244	-0.00124	-0.000319916
		682.816	-0.000149946	-0.00732	-0.00533	-0.00404	-0.00248	-0.00115	-0.000533866
		684.982	4.32745e-07	-0.00705	-0.00507	-0.00404	-0.00235	-0.000824975	-0.000351775
		687.166	0.000105318	-0.0069	-0.00518	-0.00392	-0.00228	-0.00103	-0.000292218
		689.366	6.1037e-05	-0.00672	-0.00498	-0.00385	-0.00196	-0.00088361	-0.00042551
		691.584	0.000121063	-0.00655	-0.00489	-0.00354	-0.00217	-0.000791532	-0.000319945
		693.82	0.000108444	-0.00632	-0.00471	-0.00334	-0.00222	-0.000831099	-0.000381041
		696.074	2.50135e-05	-0.00604	-0.00458	-0.00332	-0.00191	-0.000890732	-0.000419891
		698.345	0.000110491	-0.00608	-0.00452	-0.00316	-0.00195	-0.000893589	-0.00039326
		700.635	-6.89975e-06	-0.00607	-0.00441	-0.00324	-0.002	-0.000672161	-0.000311704
		702.943	6.40808e-05	-0.00604	-0.00429	-0.00295	-0.00183	-0.000726117	-0.000434064
		705.27	4.66775e-05	-0.00615	-0.00435	-0.0031	-0.00186	-0.000899708	-0.000305193
		707.615	0.00023258	-0.00594	-0.00414	-0.00308	-0.00174	-0.00085856	-0.000208823
		709.979	8.24478e-05	-0.0061	-0.00414	-0.003	-0.00175	-0.00084781	-0.00021801
		712.362	-3.8827e-05	-0.00612	-0.0044	-0.00306	-0.00182	-0.000753728	-0.000208329
		714.765	-2.25688e-05	-0.00618	-0.00455	-0.00303	-0.00193	-0.000715392	-9.94313e-05
		717.186	0.00018502	-0.00637	-0.00448	-0.00306	-0.00195	-0.000593482	-0.000380938
		719.627	0.000128953	-0.00612	-0.00464	-0.00321	-0.00169	-0.000648462	-0.000334883
		722.088	0.000131059	-0.00634	-0.00458	-0.00324	-0.0018	-0.000726887	-0.000271754
		724.569	9.65515e-05	-0.00639	-0.00478	-0.00319	-0.00189	-0.000806922	-0.00020604
		727.069	4.04881e-05	-0.00644	-0.00462	-0.00323	-0.00198	-0.000787518	-0.000161711
		729.59	7.27505e-05	-0.00633	-0.00477	-0.00326	-0.0018	-0.000790355	-0.000255429
		732.131	-6.78438e-05	-0.00617	-0.00469	-0.00333	-0.00187	-0.000784945	-0.000195043
		734.693	0.000124114	-0.0062	-0.0047	-0.0032	-0.00165	-0.000775662	-0.000314034
		737.276	1.08113e-06	-0.00594	-0.00466	-0.00321	-0.00183	-0.000741682	-0.000258523
		739.879	0.000185301	-0.00567	-0.00459	-0.00335	-0.00182	-0.000585203	-0.000369719
		742.503	7.33683e-05	-0.00558	-0.00438	-0.00308	-0.00167	-0.000683351	-0.000165613
		745.148	6.20622e-05	-0.00536	-0.00441	-0.00314	-0.00169	-0.000552981	-0.000210531
		747.815	3.46877e-06	-0.00496	-0.00409	-0.00293	-0.00164	-0.000558905	-0.000193362
		750.503	7.15151e-06	-0.00468	-0.00387	-0.00287	-0.00165	-0.000418094	-0.000212898
		753.213	-7.76236e-06	-0.00423	-0.00384	-0.00268	-0.00142	-0.000557026	-0.000105225
		755.945	-0.000105068	-0.00395	-0.0037	-0.00253	-0.00139	-0.000421751	-0.000163987
		758.699	1.86214e-06	-0.00356	-0.00343	-0.00245	-0.00125	-0.000382086	-6.39565e-05
		761.475	7.73984e-05	-0.0032	-0.00324	-0.00234	-0.00116	-0.000251987	-2.4705e-05
		764.273	-1.67249e-05	-0.00281	-0.00291	-0.00213	-0.00114	-0.000217847	-0.000100438
		767.094	0.000134381	-0.00235	-0.0027	-0.00201	-0.00102	-0.000250841	-9.03584e-05
		769.938	1.6611e-05	-0.00197	-0.00247	-0.00185	-0.000869962	-0.000136698	-5.73202e-05
		772.804	-2.77228e-05	-0.00149	-0.00215	-0.00161	-0.000682608	-0.000166639	-1.16379e-05
		775.693	4.3585e-05	-0.00118	-0.00188	-0.00144	-0.000726658	-3.04964e-05	-2.20311e-05
		778.605	3.88794e-05	-0.000694966	-0.00166	-0.00127	-0.000598651	2.67351e-05	1.5534e-05
		781.541	5.56092e-05	-0.000270097	-0.00127	-0.0012	-0.000496166	6.15602e-05	0.000104037
		784.5	-1.04044e-05	0.000164201	-0.001	-0.00093738	-0.000439034	5.26573e-05	0.000122945
		787.482	-6.49704e-05	0.00051246	-0.000659236	-0.000766059	-0.000316783	7.15904e-05	0.000140646
		790.488	-5.32556e-06	0.000940439	-0.000461547	-0.000556041	-0.000191884	0.000109499	0.000136788
		793.518	0.000107677	0.0012	-0.000235815	-0.000421448	-0.000121294	0.000217665	0.000159716
		796.572	-1.26499e-05	0.0015	7.76611e-05	-0.000233171	-1.75196e-05	0.000244483	0.000210269
		799.65	1.69884e-05	0.00184	0.000358666	-9.47796e-07	8.49029e-05	0.000276078	0.00014643
		802.752	6.99014e-05	0.00208	0.00061235	0.000210072	0.000125409	0.000271081	0.00027176
		805.878	6.34746e-05	0.00237	0.000832353	0.0002947	0.000290368	0.000311648	0.000232001
		809.029	-7.02874e-06	0.00259	0.00106	0.000500176	0.000316434	0.000336945	0.000252459
		812.205	8.2548e-05	0.00278	0.00124	0.000684012	0.000433644	0.000384769	0.000286875
		815.405	3.68112e-05	0.0029	0.00138	0.00079973	0.000460683	0.000361917	0.000288465
		818.63	4.10098e-05	0.00301	0.00155	0.000900052	0.000597647	0.00037742	0.000279501
		821.88	4.668e-05	0.00323	0.00169	0.00098523	0.000596659	0.000408864	0.000273037
		825.155	6.94437e-05	0.00331	0.00185	0.00116	0.000718637	0.000389686	0.00026646
		828.455	4.80033e-05	0.00344	0.00196	0.00123	0.000747018	0.000439478	0.000290836
		831.78	1.21179e-05	0.0035	0.002	0.00126	0.000814309	0.000442559	0.000249155
		835.13	4.80098e-05	0.00357	0.00211	0.00139	0.000846359	0.000417921	0.000277418
		838.506	5.46703e-05	0.00363	0.00215	0.00144	0.000914378	0.000517902	0.000329877
		841.907	3.37657e-05	0.00371	0.00221	0.00155	0.000918407	0.000469742	0.000239396
		845.334	4.17042e-05	0.00387	0.00236	0.0016	0.000968387	0.000495435	0.000247635
		848.786	-1.79765e-05	0.00398	0.00244	0.00162	0.00105	0.00052177	0.000261243
		852.265	5.3345e-05	0.00414	0.00246	0.00177	0.00107	0.000544007	0.000285514
		855.768	4.59736e-05	0.00424	0.0025	0.00181	0.00109	0.000497556	0.000224753
		859.298	4.91012e-05	0.00433	0.00251	0.00178	0.00113	0.000507975	0.000259706
		862.853	6.24908e-05	0.00445	0.00261	0.00177	0.00116	0.000535367	0.000242129
		866.434	5.59544e-05	0.00465	0.00265	0.00186	0.00111	0.000521672	0.000194761
		870.041	1.94551e-05	0.00477	0.00283	0.00195	0.00118	0.000547687	0.000263546
		873.674	2.87533e-05	0.00496	0.00287	0.00197	0.00116	0.00053273	0.000218935
		877.333	4.62903e-05	0.00508	0.00294	0.00201	0.0012	0.000513424	0.000208714
		881.017	5.85801e-05	0.00521	0.00298	0.00203	0.00122	0.000538036	0.000229237
		884.728	9.48191e-05	0.0054	0.00308	0.00212	0.00124	0.000527641	0.000204665
		888.464	2.35484e-05	0.0056	0.00325	0.00219	0.0013	0.000545147	0.000212309
		892.227	5.41264e-05	0.00589	0.00344	0.0023	0.00133	0.000550095	0.000222446
		896.015	4.59145e-05	0.0062	0.00371	0.00251	0.00139	0.000569487	0.000223544
		899.829	2.00988e-06	0.00651	0.00395	0.00263	0.0015	0.000594316	0.000190068
		903.669	7.42618e-05	0.00679	0.00418	0.00278	0.00155	0.000559699	0.000197801
		907.534	9.23691e-05	0.00704	0.00439	0.00292	0.00165	0.000580666	0.000238914
		911.426	7.12302e-05	0.00732	0.00463	0.0031	0.00173	0.00062996	0.00023066
		915.343	7.32893e-05	0.00772	0.00501	0.00338	0.00185	0.000615228	0.000216756
		919.285	5.85415e-05	0.00818	0.00545	0.00365	0.00199	0.000667816	0.000210859
		923.254	4.21583e-05	0.00859	0.00591	0.00396	0.00218	0.000706864	0.000258813
		927.247	6.57517e-05	0.00887	0.00618	0.00417	0.00224	0.000746106	0.000227431
		931.266	8.87455e-05	0.00903	0.00638	0.00431	0.00235	0.000771323	0.0002338
		935.31	0.000104198	0.00906	0.00649	0.00442	0.00239	0.000755594	0.000206623
		939.379	7.63421e-05	0.00928	0.00673	0.00459	0.0025	0.000787508	0.000185086
		943.473	5.52567e-05	0.00991	0.00726	0.00498	0.00267	0.000844354	0.000182808
		947.593	5.87539e-05	0.01057	0.00785	0.00542	0.00289	0.000875451	0.000189761
		951.736	7.24878e-05	0.01098	0.0083	0.00566	0.00306	0.000927105	0.000214774
		955.905	0.000106091	0.01131	0.00859	0.00596	0.00316	0.000942333	0.000224764
		960.098	8.28524e-05	0.01152	0.00883	0.00604	0.00332	0.000995653	0.000227599
		964.315	0.000128299	0.01155	0.00897	0.00624	0.00339	0.00099747	0.000240036
		968.556	0.000124624	0.01154	0.00902	0.0062	0.00342	0.00092191	0.000213339
		972.822	0.000144957	0.01147	0.00903	0.00618	0.00332	0.00104	0.000294051
		977.111	0.000165585	0.01127	0.00884	0.0061	0.00342	0.00092464	0.000443816
		981.423	0.000216217	0.0111	0.00868	0.00599	0.00311	0.00116	0.000252488
		985.759	0.00053317	0.01103	0.00854	0.00576	0.00334	0.000906378	0.000621724
		990.118	0.00037803	0.01027	0.00832	0.00513	0.0035	0.000583823	0.000709753
		994.5	0.00398	0.01041	0.00757	0.00484	0.00284	-0.000121065	-0.00222
		998.905	-0.000753177	0.00789	0.00799	0.00279	0.00253	0.00138	-0.00258
		1003.33	-0.00141	0.00478	0.00341	-0.00282	-3.98986e-05	0.00229	0.00109
		1007.78	-0.000621306	0.00882	0.00961	0.00193	0.00115	-0.00312	-0.00105
		1012.25	-0.00104	0.00547	0.00539	0.00308	0.00491	-0.00154	0.00202
		1016.75	0.000499902	0.00553	0.00449	0.00484	0.00336	-0.000460183	0.00092942
		1021.26	0.000614187	0.00509	0.00478	0.00386	0.00383	0.00187	-0.000157067

## Sheet: Figure 5c
		X-axis	Y-axis
		Wavelength (nm)	D Abs.mOD
			Time = -3.5 ps	Time = 0.965 ps	Time = 1.76 ps	Time = 3.57 ps	Time = 10.5 ps	Time = 70 ps	Time = 760 ps
		550.922	-0.000397832	0.00125	-0.000597046	0.000126039	0.000376228	0.00111	0.00114
		552.13	-0.00166	0.0011	0.00139	7.56777e-05	-5.6934e-05	0.00029556	0.000774186
		553.346	-0.000406658	-0.000763546	0.000278559	0.000803034	-5.69739e-06	0.000666442	0.00135
		554.57	-0.000320728	0.000381424	-0.000809299	-0.000809587	0.000202419	0.00166	-0.00123
		555.802	0.000306089	-0.000609759	0.000466947	0.000213264	0.000924712	-0.0011	-0.000246956
		557.041	-0.000867268	0.000734483	0.000405706	0.0007894	0.0007422	0.000748125	-0.000470374
		558.289	0.000135126	-0.000800026	5.91285e-05	0.000632296	-0.00107	0.000199679	0.000453225
		559.545	-2.38484e-05	0.000107516	0.000733594	0.00052313	-0.00048062	-0.000903985	0.000359566
		560.809	0.000665728	-0.000595814	0.000165631	-0.000595063	-0.000215745	0.000690693	-0.000662388
		562.081	0.000306525	0.000294464	0.000131841	3.69366e-06	7.96852e-05	0.000421625	-0.000316304
		563.362	0.000347311	9.79385e-06	-0.000670648	0.000615663	0.000488755	0.000556736	-0.000493907
		564.652	0.000480832	-0.00030929	-0.000661297	0.000173781	0.000174456	0.000979589	0.000506106
		565.95	0.000110538	-0.000106216	-0.000174246	-3.52096e-06	0.000128184	-5.28627e-05	0.000146596
		567.256	-0.000147938	0.000269163	0.000659169	0.000443495	-0.00056311	0.000772682	-0.000115809
		568.572	0.000501666	-0.000345841	-0.000356173	-0.000354065	-0.000514822	0.000548432	0.00017142
		569.896	-6.66701e-05	-0.000354126	-0.000916028	-0.000106329	-6.28486e-05	0.000418254	0.000204206
		571.229	-0.000126076	8.2012e-05	-7.11348e-05	-1.51342e-05	0.000187089	-0.000129676	-0.000108921
		572.571	-1.96051e-05	6.39724e-05	-0.000410457	0.000107859	0.000201626	-0.000190169	-0.000147016
		573.922	0.000578013	-0.000552327	-2.96658e-05	1.57092e-05	-0.000100127	-0.000147572	-3.89291e-06
		575.282	-0.000448877	-0.000463956	0.000202754	6.41052e-05	0.000241764	-8.79238e-06	7.06864e-05
		576.652	0.000124125	-0.000133345	-0.000528605	-2.82662e-05	0.000223999	0.000421088	-4.04834e-05
		578.03	-8.76757e-05	-1.50349e-05	-0.000428397	-6.54413e-05	-0.000194911	-0.00013335	0.000165255
		579.419	-0.000250868	-0.000278178	-0.000404494	-0.000231129	-0.000352514	0.000784497	-8.64548e-05
		580.816	-0.000218723	-0.000684314	-0.000735969	-0.000162397	-0.000211358	1.29571e-06	-0.000142024
		582.224	-0.00027131	-0.000703431	-9.69078e-05	-0.000203134	-0.000196929	0.000339997	-0.000312019
		583.641	-0.000328075	-0.000805846	-0.000234377	-0.000491892	-0.000134325	-3.32444e-05	-0.000351818
		585.068	8.8855e-05	-0.000690269	-0.000382617	-0.000545665	-0.000382499	0.000294695	-7.90968e-05
		586.505	0.000266934	-0.00116	-0.000701358	-0.00056832	-1.51056e-05	-9.38238e-05	5.44196e-05
		587.952	0.000140457	-0.000814039	-0.000605507	-0.000540925	-6.70571e-05	-9.44391e-05	-0.000207133
		589.409	-4.07491e-05	-0.000663767	-0.000386803	-0.00095923	-0.000744405	0.000193756	0.000192058
		590.876	-6.03953e-05	-0.000633001	-0.00111	-0.000924112	-0.000557561	-0.00026622	0.000277029
		592.354	-2.56561e-05	-0.00109	-0.00101	-0.00106	-0.000565239	0.000245371	-7.38799e-05
		593.841	0.000164549	-0.00108	-0.00121	-0.000916438	-0.000582993	-4.49093e-05	-0.000220417
		595.34	0.000191232	-0.000986967	-0.00094757	-0.00105	-0.000666318	-0.000208919	-0.000352564
		596.849	-0.000287846	-0.00163	-0.000900269	-0.00116	-0.000803486	-0.000358579	-0.000291934
		598.369	9.87901e-05	-0.00147	-0.00126	-0.000912031	-0.000588326	0.000230567	0.000230996
		599.899	-0.00035084	-0.00181	-0.00104	-0.00105	-0.000648907	-0.000347073	-3.10108e-05
		601.441	-0.000174602	-0.00189	-0.00112	-0.00124	-0.000456516	-0.000188587	-0.000171735
		602.993	1.30781e-05	-0.00166	-0.00129	-0.00138	-0.000858125	-0.000144088	-0.000147235
		604.557	-6.48486e-05	-0.0017	-0.00128	-0.00114	-0.000512592	-0.000241317	0.000125835
		606.132	-0.000194829	-0.00175	-0.00164	-0.00106	-0.000602982	-0.000384299	-0.000178491
		607.719	-0.000276168	-0.00166	-0.00159	-0.00169	-0.000831899	-0.000112436	0.000226069
		609.316	3.84895e-05	-0.00198	-0.00177	-0.00158	-0.001	-0.000588592	-0.000144644
		610.926	9.67226e-05	-0.00211	-0.00207	-0.00173	-0.000845015	-0.000291816	-0.000205915
		612.547	-5.69714e-05	-0.00247	-0.00196	-0.0016	-0.0007056	-0.000228931	-8.18897e-05
		614.18	-0.00035185	-0.00216	-0.00214	-0.00169	-0.000769209	-0.000215919	-0.000533647
		615.825	-9.35674e-05	-0.0026	-0.00212	-0.0018	-0.000956509	-0.000300408	-0.000441406
		617.482	-0.000113253	-0.00256	-0.00239	-0.00184	-0.000849292	-0.000505462	-0.000397015
		619.152	-0.000180076	-0.00278	-0.00239	-0.00197	-0.00125	-0.000325999	-6.78553e-05
		620.833	0.00022568	-0.00301	-0.00244	-0.00207	-0.00129	-0.000413112	-0.000466957
		622.528	3.21419e-05	-0.00291	-0.00211	-0.00158	-0.00128	-0.00052177	-0.00023999
		624.234	-7.31542e-05	-0.00292	-0.00249	-0.00206	-0.00139	-4.58892e-05	-0.000110273
		625.954	0.000144976	-0.00321	-0.00273	-0.00233	-0.00118	-0.000441347	-0.000395182
		627.686	-0.000533389	-0.00355	-0.00281	-0.002	-0.00135	-0.000298594	-0.000371442
		629.431	-9.0435e-05	-0.00375	-0.00287	-0.0018	-0.00161	-0.000523209	-0.000403027
		631.189	-9.86467e-05	-0.00367	-0.00294	-0.00241	-0.00155	-0.000792073	-0.000430163
		632.961	-0.000201376	-0.00396	-0.00333	-0.00278	-0.00146	-0.000456753	-0.000664833
		634.746	-0.000145834	-0.00407	-0.00329	-0.00287	-0.00193	-0.000763993	-0.000554541
		636.544	-0.000345743	-0.00437	-0.00321	-0.00291	-0.00196	-0.000598133	-0.000568311
		638.356	7.16531e-05	-0.00459	-0.00379	-0.00295	-0.002	-0.000913616	-0.000717053
		640.182	-0.000272053	-0.00431	-0.00371	-0.00321	-0.00195	-0.00135	-0.000616987
		642.021	-0.000171619	-0.00491	-0.00425	-0.00326	-0.00195	-0.00107	-0.000654279
		643.875	-0.000390022	-0.00512	-0.00407	-0.00335	-0.00206	-0.0016	-0.00108
		645.743	-0.000420858	-0.00494	-0.00402	-0.00325	-0.00234	-0.00107	-0.000491641
		647.625	-5.37583e-05	-0.00494	-0.00409	-0.00323	-0.002	-0.000922682	-0.000583458
		649.521	4.39419e-05	-0.00519	-0.00414	-0.0031	-0.00216	-0.00089252	-0.000692628
		651.432	-0.000247647	-0.00485	-0.00407	-0.00307	-0.00231	-0.000979166	-0.000322979
		653.358	-0.000123779	-0.00533	-0.00408	-0.00303	-0.0022	-0.000883954	-0.00065422
		655.299	-9.58369e-05	-0.00539	-0.00425	-0.00317	-0.00205	-0.000626513	-0.000335977
		657.255	-0.000318854	-0.00534	-0.00415	-0.00328	-0.00205	-0.000986124	-0.000557673
		659.226	0.000225316	-0.00539	-0.00415	-0.00328	-0.00182	-0.000632643	-0.000717801
		661.212	-0.000133657	-0.0053	-0.00416	-0.00306	-0.00197	-0.000821644	-0.000641812
		663.214	5.6899e-05	-0.00515	-0.00421	-0.00311	-0.00164	-0.000778665	-0.000148173
		665.232	9.52605e-05	-0.00524	-0.0043	-0.00338	-0.00181	-0.000681087	-0.000113569
		667.265	-0.000106071	-0.00526	-0.00449	-0.00316	-0.00218	-0.000486611	-0.000628365
		669.314	0.000115831	-0.0053	-0.00405	-0.00313	-0.00221	-0.000743334	-0.000625482
		671.379	1.60022e-05	-0.00526	-0.00428	-0.00297	-0.00179	-0.000758396	-0.000698011
		673.461	0.000100066	-0.00516	-0.00373	-0.00281	-0.00209	-0.000820901	-0.000234315
		675.559	7.5374e-05	-0.00518	-0.00426	-0.00291	-0.00216	-0.00103	-0.000537744
		677.673	0.000200184	-0.00519	-0.00389	-0.00285	-0.00223	-0.000915627	-0.000455789
		679.805	-2.91943e-05	-0.00504	-0.00402	-0.00271	-0.00193	-0.000858718	-0.00055522
		681.953	7.73734e-05	-0.0049	-0.004	-0.00279	-0.00205	-0.000663679	-0.000313032
		684.118	-2.26608e-06	-0.00477	-0.00407	-0.00275	-0.00194	-0.000565305	-0.000368973
		686.3	-2.60152e-05	-0.00477	-0.00382	-0.00277	-0.00185	-0.000846726	-0.000556975
		688.5	-6.60302e-05	-0.005	-0.00394	-0.00274	-0.00166	-0.000998332	-0.000454201
		690.718	-1.12127e-05	-0.00486	-0.00389	-0.00264	-0.00197	-0.000814666	-0.000315183
		692.953	-0.000232869	-0.00468	-0.0041	-0.00287	-0.00158	-0.000727138	-0.00048214
		695.205	0.000254587	-0.00501	-0.00367	-0.00265	-0.0018	-0.000930149	-0.000546239
		697.476	-3.56154e-05	-0.00515	-0.00381	-0.00275	-0.002	-0.000662842	-0.000622047
		699.766	-0.000160095	-0.00511	-0.00416	-0.00283	-0.00214	-0.000773412	-0.000398861
		702.073	-0.000202721	-0.00527	-0.00375	-0.00276	-0.00176	-0.000819876	-0.000480834
		704.399	-0.00023704	-0.00509	-0.00394	-0.00294	-0.00196	-0.00116	-0.000496413
		706.744	6.12454e-05	-0.00561	-0.00408	-0.00301	-0.00194	-0.000880068	-0.000389135
		709.108	8.40892e-05	-0.00578	-0.00404	-0.0031	-0.00214	-0.00098955	-0.000381499
		711.49	-5.21659e-05	-0.00583	-0.00437	-0.00302	-0.00192	-0.000797021	-0.000297998
		713.892	-9.6202e-05	-0.00612	-0.0044	-0.0031	-0.00202	-0.000996305	-0.000517519
		716.313	4.09466e-06	-0.00586	-0.00448	-0.00327	-0.00194	-0.00089257	-0.000506559
		718.754	-7.14111e-05	-0.0062	-0.00436	-0.00331	-0.002	-0.000863254	-0.000566518
		721.215	0.000164218	-0.00623	-0.00441	-0.00336	-0.00219	-0.000848136	-0.000381587
		723.695	-0.000137822	-0.00639	-0.00476	-0.00331	-0.00223	-0.000981877	-0.000414506
		726.196	0.000100069	-0.00659	-0.00462	-0.00321	-0.00214	-0.000890034	-0.000521841
		728.716	-9.76521e-05	-0.00667	-0.00469	-0.00332	-0.00204	-0.00106	-0.000330634
		731.257	-5.51973e-05	-0.00646	-0.00451	-0.00335	-0.00201	-0.000921204	-0.000564093
		733.819	7.09605e-05	-0.00662	-0.0047	-0.00338	-0.00231	-0.000764529	-0.000475249
		736.402	-4.91374e-05	-0.00654	-0.00478	-0.0034	-0.00218	-0.0011	-0.000503769
		739.005	5.56645e-05	-0.00664	-0.00472	-0.00322	-0.00216	-0.000756957	-0.000513888
		741.629	1.85535e-05	-0.00654	-0.00476	-0.00321	-0.00207	-0.0011	-0.000269354
		744.275	0.000111673	-0.00652	-0.00468	-0.00308	-0.00199	-0.000883653	-0.000551097
		746.942	-3.2856e-05	-0.00649	-0.00459	-0.0031	-0.00188	-0.000851579	-0.000457389
		749.631	-1.01845e-06	-0.00613	-0.00436	-0.00312	-0.00178	-0.000795542	-0.000520177
		752.341	0.000101044	-0.0062	-0.00424	-0.00278	-0.00185	-0.000899037	-0.000553222
		755.074	-1.34296e-05	-0.00594	-0.00429	-0.0028	-0.00179	-0.000805973	-0.000447063
		757.828	-5.40425e-05	-0.00568	-0.00414	-0.00266	-0.00162	-0.000764584	-0.000485545
		760.605	7.70265e-05	-0.00546	-0.00385	-0.00246	-0.00156	-0.000658674	-0.000307439
		763.404	0.000120076	-0.00508	-0.00368	-0.00246	-0.00147	-0.000657979	-0.000490958
		766.225	-4.70138e-05	-0.00483	-0.00357	-0.00217	-0.00126	-0.000565711	-0.000359641
		769.069	-9.50621e-05	-0.0045	-0.00311	-0.00197	-0.00122	-0.000584163	-0.000357217
		771.937	-1.2631e-05	-0.00416	-0.00306	-0.00192	-0.00112	-0.00053786	-0.000407293
		774.827	-2.65819e-05	-0.00372	-0.00276	-0.00171	-0.00101	-0.000391206	-0.000333152
		777.74	8.3759e-05	-0.0033	-0.00248	-0.00138	-0.001	-0.000358233	-0.000351901
		780.677	-1.27637e-05	-0.00294	-0.00227	-0.00129	-0.000795238	-0.000322555	-0.000260966
		783.637	-3.17988e-05	-0.00257	-0.00202	-0.00112	-0.000578375	-0.000252385	-0.00016034
		786.621	6.63073e-05	-0.00208	-0.00168	-0.000925157	-0.000439761	-0.000175567	-0.000235726
		789.628	1.92196e-05	-0.00169	-0.00135	-0.000666633	-0.00031129	-0.000100477	-0.000159697
		792.66	0.000112862	-0.00128	-0.00101	-0.000500865	-0.000151405	1.96956e-05	-3.64944e-05
		795.715	6.14043e-05	-0.000891625	-0.000750383	-0.000306604	-4.88902e-05	9.33862e-05	1.56345e-05
		798.795	1.56798e-05	-0.00047973	-0.000319174	-2.23774e-05	0.000122364	6.03949e-05	8.34523e-06
		801.899	7.86351e-05	-1.61562e-05	-8.47772e-05	0.000174299	0.000163111	0.000178249	0.000104439
		805.028	4.16792e-06	0.000408236	0.000259154	0.000271515	0.000291708	0.000195678	3.54782e-05
		808.181	0.000121727	0.00081299	0.00051779	0.000550071	0.000467807	0.000304398	1.18756e-05
		811.358	2.11175e-06	0.00107	0.000814972	0.000768703	0.000617453	0.000336595	0.000134606
		814.561	3.85841e-05	0.00137	0.00105	0.000916071	0.000672728	0.00035617	0.000127167
		817.788	7.56287e-05	0.0016	0.00131	0.00102	0.000706695	0.000313586	0.000193686
		821.04	-2.37619e-05	0.00183	0.0015	0.00114	0.000739909	0.000365463	0.000142195
		824.318	1.51231e-05	0.00203	0.00157	0.00126	0.000816583	0.000380797	0.000195752
		827.621	4.73689e-07	0.00225	0.00175	0.00137	0.000896748	0.000417402	0.000201155
		830.949	-2.90156e-07	0.0023	0.00181	0.00141	0.000978173	0.000472289	0.000271299
		834.302	6.76834e-05	0.00241	0.00189	0.00143	0.000984674	0.00045068	0.000194448
		837.681	3.62876e-05	0.00249	0.00194	0.00157	0.000997423	0.000510903	0.000222378
		841.085	5.73123e-05	0.00249	0.0021	0.00158	0.000961657	0.000526602	0.000302206
		844.516	9.5056e-05	0.00269	0.00212	0.00165	0.00107	0.000429434	0.000167427
		847.971	0.00012408	0.00267	0.0022	0.00166	0.00107	0.000514647	0.000144489
		851.453	0.00012541	0.00285	0.00223	0.0017	0.00105	0.000385565	0.00022069
		854.96	8.46539e-05	0.00287	0.0023	0.0017	0.00108	0.000473837	0.000169315
		858.494	8.28136e-05	0.00299	0.00228	0.00171	0.00106	0.000426424	0.000196436
		862.053	4.04315e-05	0.00316	0.00237	0.0018	0.00113	0.000456336	0.000202163
		865.638	6.62831e-05	0.00321	0.00238	0.00178	0.00107	0.000432891	0.000153504
		869.249	6.93662e-05	0.00333	0.00249	0.00188	0.00113	0.000422644	0.000174904
		872.887	7.33581e-05	0.0035	0.00249	0.00181	0.00112	0.00047355	0.000187784
		876.55	2.6014e-05	0.0036	0.00253	0.00187	0.0011	0.000434663	0.000213876
		880.239	7.09102e-05	0.00368	0.00261	0.00192	0.00113	0.000399063	0.000154099
		883.955	2.07814e-05	0.00392	0.00268	0.0019	0.00116	0.000389017	0.000179454
		887.696	6.03564e-05	0.00416	0.00273	0.00199	0.00118	0.00034713	0.000168995
		891.464	8.9447e-05	0.00441	0.00284	0.002	0.00116	0.000412368	0.000203999
		895.257	2.85805e-05	0.00458	0.00295	0.00203	0.00121	0.000430105	0.000186652
		899.077	8.65979e-05	0.00485	0.00311	0.0021	0.00123	0.000416627	0.000184284
		902.922	3.24458e-05	0.00511	0.00319	0.00213	0.00124	0.000444132	0.000221558
		906.793	0.000111013	0.00539	0.00339	0.00226	0.00124	0.000451825	0.000217703
		910.691	3.56023e-05	0.00574	0.00349	0.00237	0.00128	0.000410941	0.00017833
		914.614	7.65003e-06	0.00616	0.00375	0.00249	0.00136	0.000479149	0.000216833
		918.562	6.71267e-05	0.00646	0.00396	0.00258	0.0014	0.000480886	0.000236004
		922.537	3.07989e-05	0.00678	0.00414	0.0026	0.00143	0.000544286	0.000192328
		926.537	3.5693e-05	0.00694	0.00427	0.00273	0.0014	0.000499841	0.000236646
		930.562	4.11483e-05	0.00723	0.00444	0.00275	0.00144	0.000563902	0.00017488
		934.613	4.56884e-05	0.00752	0.0046	0.00286	0.00155	0.000510131	0.000212418
		938.69	5.37274e-05	0.00793	0.00489	0.00305	0.00161	0.000559924	0.00019304
		942.791	3.06098e-05	0.00831	0.00509	0.0032	0.00165	0.000552475	0.000257889
		946.917	-1.44565e-06	0.00874	0.00538	0.00333	0.00171	0.000593714	0.000267818
		951.069	5.51322e-05	0.00908	0.00564	0.0035	0.00178	0.000594716	0.000235792
		955.245	-2.48751e-05	0.00945	0.00584	0.00361	0.00186	0.000574815	0.000225956
		959.445	0.000118368	0.0096	0.00596	0.00376	0.00188	0.000572056	0.000202883
		963.671	5.22797e-05	0.0098	0.00603	0.0038	0.00185	0.000651555	0.000281921
		967.92	2.68476e-05	0.00958	0.00604	0.00373	0.00187	0.000650357	0.000290762
		972.193	0.000149876	0.00947	0.00593	0.00374	0.00188	0.000601918	0.000155236
		976.491	1.91678e-05	0.0091	0.00585	0.00368	0.00195	0.000404744	0.000275844
		980.812	1.74698e-05	0.00887	0.00553	0.00359	0.00179	0.000247389	0.000335821

[truncated: 65 more sheets: Figure 5d, Figure 5e, Figure 5f, Figure 6a, Figure 6b, Figure 6c, Figure 6d, Figure 7a, Figure 7b, Supplementary Fig. 18, Supplementary Fig. 19a, Supplementary Fig. 19b, Supplementary Fig. 20a, Supplementary Fig. 20b, Supplementary Fig. 20c, Supplementary Fig. 21a, Supplementary Fig. 21b, Supplementary Fig. 21c, Supplementary Fig. 22, Supplementary Fig. 24a …]
